# Supplementary material for: Identification of genetic modifiers enhancing B7-H3-targeting CAR T cell therapy against glioblastoma through large-scale CRISPRi screening
Source: J Exp Clin Cancer Res. 2024 Apr 1;43:95. doi: 10.1186/s13046-024-03027-6 (PMC10986136; doi:10.1186/s13046-024-03027-6)
Supplement: Supplementary file 1 — Supplementary Material 1 [file 13046_2024_3027_MOESM1_ESM.xlsx]

## Sheet: Sheet1
location	age	Sex	Pathological Diagnosis	Grade	Positive Cells, %	Positive Cells Density, number/mm²	Mean Density	H-Score	IRS	Positive Cells 1 Weak	Positive Cells 2 Moderate	Positive Cells 3 Strong	IOD	Total Cells Number	Positive Area, mm²	Tissue Area, mm²	Positive Area, pixel	Tissue Area, pixel	Positive Intensity
A1	43	F	(Right Frontal and Parietal Lobes) Astrocytoma	1--2	0.05	59	1.0987	11.51	0	0	127	55	8437	3641	0.0023	3.0875	7680	10295524	2
A2	50	M	(Right Parietal Lobe) Astrocytoma	2	0.0304	42	0.9841	7.73	0	0	60	71	8342	4307	0.0025	3.1073	8477	10361656	3
A3	63	F	(Frontal Lobe) Oligodendroglioma	2	0.5477	520	0.7846	132.07	6	0	943	659	158339	2925	0.0605	3.0818	201815	10276664	2
A4	33	F	(Left Frontal Lobe) Astrocytoma	2	0.1353	171	0.8262	30.75	2	0	386	144	25817	3916	0.0094	3.0981	31249	10331024	2
A5	44	F	(Left Frontal and Parietal Lobes) Astrocytoma	2	0.5809	395	0.8357	133.92	6	0	868	382	60199	2152	0.0216	3.1637	72037	10549612	2
B1	39	M	Astrocytoma	2	0.0903	113	0.8085	21.35	2	0	223	127	18642	3874	0.0069	3.086	23058	10290624	2
B2	41	F	(Occipital Lobe) Astrocytoma	2	0.1235	268	0.9644	30.67	2	0	374	351	37696	5872	0.0117	2.7033	39087	9014412	2
B3	46	M	(Right Frontal Lobe) Astrocytoma	2	0.1477	179	0.9983	34.88	2	0	317	180	16993	3366	0.0051	2.7761	17022	9257016	2
B4	38	F	(Right Frontal Lobe) Astrocytoma	2	0.6306	953	0.9096	165.07	9	0	1054	1703	384538	4372	0.1268	2.8921	422739	9643884	3
B5	47	M	(Right Frontal Lobe) Astrocytoma	2--3	0.8527	1728	0.7511	197.74	8	0	3782	1771	634661	6512	0.2534	3.2142	844929	10717948	2
C1	47	M	(Right Frontal Lobe) Astrocytoma	2	0.1686	232	0.9235	38.79	2	0	539	232	28030	4573	0.0091	3.3224	30354	11078868	2
C2	66	M	(Left Temporal Lobe) Astrocytoma	2	0.0568	139	1.176	14.94	3	0	147	251	22626	7008	0.0058	2.8628	19240	9546172	3
C3	66	M	Anaplastic Astrocytoma	3	0.0608	107	0.8623	13.66	2	0	249	82	12471	5448	0.0043	3.1071	14462	10360908	2
C4	44	F	(Right Frontal Lobe) Anaplastic Astrocytoma	3	0.4541	674	0.6603	93.61	4	0	2121	139	72593	4977	0.033	3.3539	109935	11184028	2
C5	33	F	(Left Temporal Lobe) Anaplastic Astrocytoma	3	0.0084	17	1.2441	2.05	0	0	28	21	1205	5803	0.0003	2.9071	969	9694044	2
D1	48	M	(Left Parietal Lobe) Anaplastic Astrocytoma	3	0.0501	142	0.8536	11.27	2	0	312	104	10821	8304	0.0038	2.9249	12678	9753212	2
D2	69	M	(Right Temporal Lobe) Anaplastic Astrocytoma	3	0.0263	45	1.1869	6.2	0	0	80	44	3529	4712	0.0009	2.7767	2974	9259324	2
D3	36	F	(Right Occipital and Parietal Lobes) Anaplastic Oligoastrocytoma	3	0.2593	389	0.6915	57.78	4	0	893	264	72863	4462	0.0316	2.9778	105377	9929628	2
D4	47	M	(Left Frontal Lobe) Anaplastic Astrocytoma	3	0.2555	297	1.0193	68	6	0	354	692	90410	4094	0.0266	3.521	88697	11741188	3
D5	38	M	(Right Cerebellum) Anaplastic Astrocytoma	3	0.1538	276	0.952	34.9	2	1	619	230	20655	5528	0.0065	3.078	21697	10263868	2
E1	21	M	(Left Frontal Lobe) Glioblastoma	4	0.0855	354	0.8372	19.8	2	0	978	453	41925	16744	0.015	4.0431	50079	13482260	2
E2	57	M	(Right Frontal Lobe) Glioblastoma (with a few astrocytoma cells)	4	0.6201	472	0.9842	163.85	9	0	517	929	217633	2332	0.0663	3.0608	221123	10206380	3
E3	45	M	(Left Temporal Lobe) Glioblastoma	4	0.0732	131	0.9948	17.57	2	0	286	190	21717	6500	0.0065	3.6377	21831	12130320	2
E4	59	F	(Right Frontal Lobe) Glioblastoma	4	0.3333	1178	1.0716	87.65	6	0	1410	2398	241539	11425	0.0676	3.2335	225407	10782328	3
