# Supplementary material for: Identification of genetic modifiers enhancing B7-H3-targeting CAR T cell therapy against glioblastoma through large-scale CRISPRi screening
Source: J Exp Clin Cancer Res. 2024 Apr 1;43:95. doi: 10.1186/s13046-024-03027-6 (PMC10986136; doi:10.1186/s13046-024-03027-6)
Supplement: Supplementary file 2 — Supplementary Material 2 [file 13046_2024_3027_MOESM2_ESM.xlsx]

## Sheet: merged_counts
sgRNA	gene	CD19-1	U87-control-1110	CD19-2	B7H3-1	B7H3-2
AADACL2_+_151451732.23-P1P2_h1_Top5	AADACL2	1663	1353	1985	1400	1286
AADACL2_+_151451926.23-P1P2_h1_Top5	AADACL2	1723	1555	1623	1278	1241
AADACL2_+_151452121.23-P1P2_h1_Top5	AADACL2	2195	1930	2457	2045	1603
AADACL2_-_151451828.23-P1P2_h1_Top5	AADACL2	1494	1391	1575	1213	1205
AADACL2_-_151451961.23-P1P2_h1_Top5	AADACL2	1018	910	1437	1214	954
AADAT_+_171010904.23-P1P2_h1_Top5	AADAT	1176	988	1331	1006	839
AADAT_+_171010929.23-P1P2_h1_Top5	AADAT	253	336	373	309	252
AADAT_+_171011392.23-P1P2_h1_Top5	AADAT	460	439	536	465	278
AADAT_-_171011321.23-P1P2_h1_Top5	AADAT	658	617	992	895	775
AADAT_-_171011368.23-P1P2_h1_Top5	AADAT	659	422	414	374	172
AAK1_+_69870290.23-P1P2_h1_Top5	AAK1	313	383	379	309	306
AAK1_+_69870701.23-P1P2_h1_Top5	AAK1	197	309	460	302	303
AAK1_-_69870541.23-P1P2_h1_Top5	AAK1	167	273	182	95	114
AAK1_-_69870791.23-P1P2_h1_Top5	AAK1	1071	879	1162	774	859
AAK1_-_69870794.23-P1P2_h1_Top5	AAK1	585	429	639	658	552
AANAT_+_74463718.23-P1P2_h1_Top5	AANAT	843	829	861	985	541
AANAT_+_74463735.23-P1P2_h1_Top5	AANAT	1104	1044	1518	1033	836
AANAT_+_74464088.23-P1P2_h1_Top5	AANAT	736	815	733	757	527
AANAT_-_74464175.23-P1P2_h1_Top5	AANAT	865	585	1145	955	582
AANAT_-_74464185.23-P1P2_h1_Top5	AANAT	667	745	970	708	644
AARS2_+_44280650.23-P1P2_h1_Top5	AARS2	1290	1207	1259	1050	810
AARS2_+_44281006.23-P1P2_h1_Top5	AARS2	960	715	1013	773	750
AARS2_+_44281027.23-P1P2_h1_Top5	AARS2	408	581	424	311	311
AARS2_+_44281044.23-P1P2_h1_Top5	AARS2	313	308	448	310	125
AARS2_+_44281056.23-P1P2_h1_Top5	AARS2	428	547	571	555	499
AARS_+_70323318.23-P1P2_h1_Top5	AARS	0	75	108	35	16
AARS_+_70323322.23-P1P2_h1_Top5	AARS	246	366	195	172	207
AARS_+_70323353.23-P1P2_h1_Top5	AARS	98	172	191	133	86
AARS_+_70323362.23-P1P2_h1_Top5	AARS	378	154	204	97	118
AARS_-_70323332.23-P1P2_h1_Top5	AARS	280	213	313	216	167
AASS_+_121784000.23-P1P2_h1_Top5	AASS	135	145	138	133	102
AASS_+_121784219.23-P1P2_h1_Top5	AASS	823	890	854	818	706
AASS_+_121784247.23-P1P2_h1_Top5	AASS	595	566	749	601	644
AASS_-_121784277.23-P1P2_h1_Top5	AASS	814	1028	1231	950	758
AASS_-_121784328.23-P1P2_h1_Top5	AASS	1358	1055	1544	1095	891
AATK_+_79139571.23-ENST00000326724.4_h1_Top5	AATK	574	603	746	667	563
AATK_+_79139589.23-ENST00000326724.4_h1_Top5	AATK	1024	885	1076	1074	810
AATK_+_79139592.23-ENST00000326724.4_h1_Top5	AATK	915	602	792	827	595
AATK_-_79139586.23-ENST00000326724.4_h1_Top5	AATK	574	345	482	417	441
AATK_-_79139956.23-ENST00000326724.4_h1_Top5	AATK	584	459	556	407	287
ABAT_+_8768492.23-P1_h1_Top5	ABAT	318	283	236	263	231
ABAT_+_8768682.23-P1_h1_Top5	ABAT	499	425	452	548	320
ABAT_+_8807445.23-P2_h1_Top5	ABAT	1005	409	900	791	646
ABAT_+_8807450.23-P2_h1_Top5	ABAT	741	463	928	665	563
ABAT_+_8807464.23-P2_h1_Top5	ABAT	1636	1503	1659	1386	1323
ABAT_+_8807492.23-P2_h1_Top5	ABAT	809	619	951	692	586
ABAT_+_8807696.23-P2_h1_Top5	ABAT	1050	738	801	757	534
ABAT_-_8768504.23-P1_h1_Top5	ABAT	283	318	418	378	327
ABAT_-_8768523.23-P1_h1_Top5	ABAT	607	704	714	769	580
ABAT_-_8768533.23-P1_h1_Top5	ABAT	397	174	325	347	309
ABCC2_+_101542515.23-P1P2_h1_Top5	ABCC2	727	557	825	748	974
ABCC2_+_101542910.23-P1P2_h1_Top5	ABCC2	997	893	1189	945	767
ABCC2_+_101542914.23-P1P2_h1_Top5	ABCC2	2099	1677	2331	1890	1818
ABCC2_+_101542981.23-P1P2_h1_Top5	ABCC2	1314	1094	1773	1828	1130
ABCC2_-_101542808.23-P1P2_h1_Top5	ABCC2	6	24	0	0	24
ABCC8_+_17497953.23-P1P2_h1_Top5	ABCC8	824	602	908	636	718
ABCC8_+_17498387.23-P1P2_h1_Top5	ABCC8	445	618	659	550	576
ABCC8_-_17497979.23-P1P2_h1_Top5	ABCC8	1846	1361	1829	1633	1537
ABCC8_-_17497997.23-P1P2_h1_Top5	ABCC8	1169	1108	1202	1008	882
ABCC8_-_17498220.23-P1P2_h1_Top5	ABCC8	650	832	904	830	687
ABCC9_+_22093672.23-P1P2_h1_Top5	ABCC9	135	338	260	447	195
ABCC9_+_22093678.23-P1P2_h1_Top5	ABCC9	766	536	990	798	533
ABCC9_+_22093937.23-P1P2_h1_Top5	ABCC9	173	231	185	181	217
ABCC9_+_22093941.23-P1P2_h1_Top5	ABCC9	161	137	239	123	171
ABCC9_+_22094309.23-P1P2_h1_Top5	ABCC9	1073	1065	1017	959	780
ABCE1_+_146019317.23-P1P2_h1_Top5	ABCE1	156	253	81	63	207
ABCE1_+_146019463.23-P1P2_h1_Top5	ABCE1	55	99	81	71	10
ABCE1_+_146019842.23-P1P2_h1_Top5	ABCE1	63	146	110	61	98
ABCE1_-_146019502.23-P1P2_h1_Top5	ABCE1	106	90	95	149	63
ABCE1_-_146019516.23-P1P2_h1_Top5	ABCE1	62	38	56	43	37
ABCG1_+_43639544.23-P1P2_h1_Top5	ABCG1	804	506	591	606	467
ABCG1_+_43639681.23-P1P2_h1_Top5	ABCG1	36	26	50	59	22
ABCG1_-_43639282.23-P1P2_h1_Top5	ABCG1	677	654	718	724	414
ABCG1_-_43639541.23-P1P2_h1_Top5	ABCG1	864	881	813	624	522
ABCG1_-_43639626.23-P1P2_h1_Top5	ABCG1	121	114	192	62	33
ABL1_+_133589617.23-ENST00000372348.2_h1_Top5	ABL1	549	527	537	587	437
ABL1_+_133589629.23-ENST00000372348.2_h1_Top5	ABL1	662	513	685	554	633
ABL1_+_133589636.23-ENST00000372348.2_h1_Top5	ABL1	763	796	991	948	631
ABL1_-_133589228.23-ENST00000372348.2_h1_Top5	ABL1	746	660	769	550	532
ABL1_-_133589268.23-ENST00000372348.2_h1_Top5	ABL1	1669	1419	1722	1501	1091
ABL2_+_179112168.23-P1_h1_Top5	ABL2	1504	1003	1294	1668	1358
ABL2_+_179112186.23-P1_h1_Top5	ABL2	3637	2758	3698	3619	2858
ABL2_+_179198340.23-P2_h1_Top5	ABL2	714	649	707	678	497
ABL2_+_179198398.23-P2_h1_Top5	ABL2	319	195	81	105	78
ABL2_+_179198565.23-P2_h1_Top5	ABL2	363	309	269	230	216
ABL2_+_179198740.23-P2_h1_Top5	ABL2	915	594	965	853	750
ABL2_-_179112151.23-P1_h1_Top5	ABL2	1441	1426	1943	1370	972
ABL2_-_179112154.23-P1_h1_Top5	ABL2	65	110	57	131	93
ABL2_-_179112158.23-P1_h1_Top5	ABL2	777	640	664	642	709
ABL2_-_179198834.23-P2_h1_Top5	ABL2	183	192	219	108	135
ABO_+_136150190.23-P1_h1_Top5	ABO	224	192	206	159	87
ABO_+_136150601.23-P1_h1_Top5	ABO	1308	956	1451	1258	916
ABO_-_136130692.23-P2_h1_Top5	ABO	2449	1924	2301	2316	1578
ABO_-_136130921.23-P2_h1_Top5	ABO	1175	810	714	724	643
ABO_-_136130955.23-P2_h1_Top5	ABO	499	627	832	618	457
ABO_-_136130959.23-P2_h1_Top5	ABO	568	228	448	338	377
ABO_-_136130966.23-P2_h1_Top5	ABO	716	538	672	766	619
ABO_-_136150219.23-P1_h1_Top5	ABO	1075	1284	1122	1382	1039
ABO_-_136150600.23-P1_h1_Top5	ABO	693	769	723	583	621
ABO_-_136150606.23-P1_h1_Top5	ABO	1361	1195	1148	1040	996
ACACA_+_35715534.23-P1P2_h1_Top5	ACACA	527	372	352	383	363
ACACA_+_35715655.23-P1P2_h1_Top5	ACACA	776	950	906	520	502
ACACA_-_35715847.23-P1P2_h1_Top5	ACACA	228	152	260	320	199
ACACA_-_35715992.23-P1P2_h1_Top5	ACACA	1154	1159	1277	1152	904
ACACA_-_35716002.23-P1P2_h1_Top5	ACACA	195	259	286	193	137
ACACB_+_109569160.23-P1_h1_Top5	ACACB	442	442	424	345	271
ACACB_+_109569170.23-P1_h1_Top5	ACACB	558	413	580	581	245
ACACB_+_109592574.23-P2_h1_Top5	ACACB	753	568	817	615	624
ACACB_+_109592655.23-P2_h1_Top5	ACACB	468	456	565	241	159
ACACB_+_109592908.23-P2_h1_Top5	ACACB	1117	878	1322	1009	625
ACACB_-_109569178.23-P1_h1_Top5	ACACB	1316	1093	1760	1272	1340
ACACB_-_109569231.23-P1_h1_Top5	ACACB	1334	1232	1318	1133	1002
ACACB_-_109569639.23-P1_h1_Top5	ACACB	592	524	701	542	471
ACACB_-_109592496.23-P2_h1_Top5	ACACB	261	173	374	288	212
ACACB_-_109592519.23-P2_h1_Top5	ACACB	621	453	571	374	344
ACAD8_+_134123511.23-P1P2_h1_Top5	ACAD8	431	402	241	368	274
ACAD8_-_134123448.23-P1P2_h1_Top5	ACAD8	728	526	845	658	575
ACAD8_-_134123455.23-P1P2_h1_Top5	ACAD8	363	279	305	354	230
ACAD8_-_134123502.23-P1P2_h1_Top5	ACAD8	606	674	565	517	284
ACAD8_-_134123507.23-P1P2_h1_Top5	ACAD8	574	612	647	643	602
ACADSB_+_124768874.23-P1P2_h1_Top5	ACADSB	913	985	1380	952	741
ACADSB_+_124768891.23-P1P2_h1_Top5	ACADSB	696	671	714	481	508
ACADSB_+_124768941.23-P1P2_h1_Top5	ACADSB	1036	558	817	762	656
ACADSB_+_124768944.23-P1P2_h1_Top5	ACADSB	2178	1896	2182	1777	1587
ACADSB_-_124768552.23-P1P2_h1_Top5	ACADSB	1950	1673	1705	1762	1364
ACADS_+_121163685.23-P1P2_h1_Top5	ACADS	784	411	746	634	540
ACADS_+_121164090.23-P1P2_h1_Top5	ACADS	229	237	133	100	104
ACADS_-_121163653.23-P1P2_h1_Top5	ACADS	135	207	111	120	125
ACADS_-_121163657.23-P1P2_h1_Top5	ACADS	489	407	734	407	283
ACADS_-_121163671.23-P1P2_h1_Top5	ACADS	535	564	595	601	376
ACAN_+_89347139.23-P1P2_h1_Top5	ACAN	86	132	138	102	90
ACAN_+_89347148.23-P1P2_h1_Top5	ACAN	123	27	98	44	34
ACAN_+_89347151.23-P1P2_h1_Top5	ACAN	98	83	71	64	25
ACAN_-_89346701.23-P1P2_h1_Top5	ACAN	155	98	167	205	76
ACAN_-_89347101.23-P1P2_h1_Top5	ACAN	584	423	580	415	363
ACAT1_+_107992288.23-P1P2_h1_Top5	ACAT1	27	30	20	0	11
ACAT1_+_107992310.23-P1P2_h1_Top5	ACAT1	544	698	669	681	493
ACAT1_+_107992321.23-P1P2_h1_Top5	ACAT1	868	709	845	720	641
ACAT1_-_107992364.23-P1P2_h1_Top5	ACAT1	1166	824	1555	1261	860
ACAT1_-_107992733.23-P1P2_h1_Top5	ACAT1	1029	708	954	868	707
ACAT2_+_160183436.23-P1P2_h1_Top5	ACAT2	102	7	28	10	85
ACAT2_+_160183505.23-P1P2_h1_Top5	ACAT2	182	348	302	217	277
ACAT2_-_160183054.23-P1P2_h1_Top5	ACAT2	163	125	140	157	131
ACAT2_-_160183095.23-P1P2_h1_Top5	ACAT2	370	330	343	229	191
ACAT2_-_160183174.23-P1P2_h1_Top5	ACAT2	502	517	608	520	354
ACCS_+_44087946.23-P1P2_h1_Top5	ACCS	454	289	389	382	318
ACCS_+_44088028.23-P1P2_h1_Top5	ACCS	752	715	993	942	757
ACCS_+_44088091.23-P1P2_h1_Top5	ACCS	660	457	659	718	581
ACCS_+_44088215.23-P1P2_h1_Top5	ACCS	685	531	702	699	800
ACCS_-_44088090.23-P1P2_h1_Top5	ACCS	580	422	748	657	486
ACE2_+_15619016.23-P1P2_h1_Top5	ACE2	40	42	18	18	7
ACE2_+_15619087.23-P1P2_h1_Top5	ACE2	1134	1312	1400	1038	844
ACE2_-_15618594.23-P1P2_h1_Top5	ACE2	1350	1056	1430	1169	908
ACE2_-_15618975.23-P1P2_h1_Top5	ACE2	2022	1983	2563	1548	1604
ACE2_-_15619013.23-P1P2_h1_Top5	ACE2	838	928	1114	908	648
ACE_+_61554448.23-P1_h1_Top5	ACE	225	165	252	184	124
ACE_+_61554829.23-P1_h1_Top5	ACE	652	585	1095	659	588
ACE_+_61562272.23-P2_h1_Top5	ACE	1248	1045	1141	1183	959
ACE_+_61562293.23-P2_h1_Top5	ACE	785	713	948	806	600
ACE_-_61554428.23-P1_h1_Top5	ACE	1195	900	1264	1070	856
ACE_-_61554458.23-P1_h1_Top5	ACE	1420	1180	1133	1131	1114
ACE_-_61554461.23-P1_h1_Top5	ACE	873	798	1072	794	743
ACE_-_61562238.23-P2_h1_Top5	ACE	0	11	0	0	12
ACE_-_61562443.23-P2_h1_Top5	ACE	193	182	281	261	170
ACE_-_61562661.23-P2_h1_Top5	ACE	1635	1592	1980	1821	1444
ACHE_+_100493456.23-P1_h1_Top5	ACHE	1147	927	1468	1289	934
ACHE_+_100493473.23-P1_h1_Top5	ACHE	906	568	790	558	561
ACHE_+_100494559.23-P2_h1_Top5	ACHE	47	7	0	39	4
ACHE_+_100494570.23-P2_h1_Top5	ACHE	157	117	122	114	48
ACHE_-_100493122.23-P1_h1_Top5	ACHE	747	523	640	861	443
ACHE_-_100493427.23-P1_h1_Top5	ACHE	704	480	513	377	351
ACHE_-_100493486.23-P1_h1_Top5	ACHE	1104	841	919	874	667
ACHE_-_100494233.23-P2_h1_Top5	ACHE	257	353	375	294	271
ACHE_-_100494236.23-P2_h1_Top5	ACHE	947	624	997	715	660
ACHE_-_100494578.23-P2_h1_Top5	ACHE	1117	1069	1462	1385	1010
ACOT13_+_24667341.23-P1P2_h1_Top5	ACOT13	548	442	545	499	426
ACOT13_-_24667329.23-P1P2_h1_Top5	ACOT13	1020	532	834	648	547
ACOT13_-_24667371.23-P1P2_h1_Top5	ACOT13	675	479	501	620	360
ACOT13_-_24667386.23-P1P2_h1_Top5	ACOT13	224	303	413	350	270
ACOT13_-_24667473.23-P1P2_h1_Top5	ACOT13	1525	1423	1581	1515	1096
ACOX1_+_73975227.23-P1P2_h1_Top5	ACOX1	155	133	203	161	134
ACOX1_-_73975169.23-P1P2_h1_Top5	ACOX1	1229	944	1168	968	942
ACOX1_-_73975193.23-P1P2_h1_Top5	ACOX1	813	462	750	931	684
ACOX1_-_73975196.23-P1P2_h1_Top5	ACOX1	792	672	998	926	530
ACOX1_-_73975245.23-P1P2_h1_Top5	ACOX1	555	572	582	740	443
ACP1_+_264980.23-P1P2_h1_Top5	ACP1	191	170	71	107	87
ACP1_+_265303.23-P1P2_h1_Top5	ACP1	454	450	351	286	239
ACP1_-_264967.23-P1P2_h1_Top5	ACP1	234	454	429	304	315
ACP1_-_264970.23-P1P2_h1_Top5	ACP1	136	133	242	128	54
ACP1_-_265107.23-P1P2_h1_Top5	ACP1	159	151	60	224	69
ACP2_+_47270320.23-P1P2_h1_Top5	ACP2	1684	1254	1753	1425	1319
ACP2_+_47270332.23-P1P2_h1_Top5	ACP2	790	398	659	624	506
ACP2_-_47269915.23-P1P2_h1_Top5	ACP2	399	493	397	228	339
ACP2_-_47269958.23-P1P2_h1_Top5	ACP2	1656	1268	1563	1743	1349
ACP2_-_47270385.23-P1P2_h1_Top5	ACP2	216	207	212	191	167
ACP5_+_11688472.23-P1_h1_Top5	ACP5	876	898	956	996	682
ACP5_-_11688086.23-P1_h1_Top5	ACP5	823	583	770	545	506
ACP5_-_11688414.23-P1_h1_Top5	ACP5	981	597	919	960	830
ACP5_-_11688437.23-P1_h1_Top5	ACP5	990	957	1326	1173	811
ACP5_-_11688455.23-P1_h1_Top5	ACP5	1074	714	912	671	602
ACP5_-_11689356.23-P2_h1_Top5	ACP5	1034	740	1272	872	776
ACP5_-_11689724.23-P2_h1_Top5	ACP5	219	143	219	141	152
ACP5_-_11689727.23-P2_h1_Top5	ACP5	633	336	549	387	468
ACP5_-_11689744.23-P2_h1_Top5	ACP5	424	509	516	331	349
ACP5_-_11689771.23-P2_h1_Top5	ACP5	600	609	521	627	516
ACP6_+_147141956.23-P1P2_h1_Top5	ACP6	249	176	261	304	151
ACP6_+_147142159.23-P1P2_h1_Top5	ACP6	786	656	703	457	588
ACP6_-_147142348.23-P1P2_h1_Top5	ACP6	255	238	312	279	145
ACP6_-_147142356.23-P1P2_h1_Top5	ACP6	434	557	653	547	279
ACP6_-_147142393.23-P1P2_h1_Top5	ACP6	636	805	1039	914	822
ACPP_+_132036268.23-P1P2_h1_Top5	ACPP	1008	983	1065	765	861
ACPP_+_132036293.23-P1P2_h1_Top5	ACPP	900	811	898	841	718
ACPP_+_132036338.23-P1P2_h1_Top5	ACPP	600	659	767	541	506
ACPP_+_132036504.23-P1P2_h1_Top5	ACPP	824	549	805	824	458
ACPP_+_132036703.23-P1P2_h1_Top5	ACPP	944	831	918	827	748
ACPT_+_51293697.23-ENST00000270593.1_h1_Top5	ACPT	1136	1012	1130	860	641
ACPT_+_51293761.23-ENST00000270593.1_h1_Top5	ACPT	589	486	597	525	388
ACPT_+_51294074.23-ENST00000270593.1_h1_Top5	ACPT	441	404	466	318	477
ACPT_-_51293910.23-ENST00000270593.1_h1_Top5	ACPT	696	591	635	680	494
ACPT_-_51294122.23-ENST00000270593.1_h1_Top5	ACPT	216	329	261	102	99
ACSL1_+_185746700.23-P1P2_h1_Top5	ACSL1	42	46	16	8	11
ACSL1_+_185747071.23-P1P2_h1_Top5	ACSL1	443	282	427	730	295
ACSL1_+_185747074.23-P1P2_h1_Top5	ACSL1	536	498	386	377	285
ACSL1_+_185747085.23-P1P2_h1_Top5	ACSL1	947	851	1105	1100	714
ACSL1_-_185746686.23-P1P2_h1_Top5	ACSL1	142	177	189	78	140
ACSL3_+_223725692.23-P1P2_h1_Top5	ACSL3	604	681	664	548	466
ACSL3_+_223726215.23-P1P2_h1_Top5	ACSL3	932	546	874	726	690
ACSL3_-_223725802.23-P1P2_h1_Top5	ACSL3	798	661	802	717	548
ACSL3_-_223725834.23-P1P2_h1_Top5	ACSL3	442	552	743	588	492
ACSL3_-_223726162.23-P1P2_h1_Top5	ACSL3	963	569	926	931	700
ACSL4_+_108976382.23-P1P2_h1_Top5	ACSL4	168	111	244	147	139
ACSL4_-_108976096.23-P1P2_h1_Top5	ACSL4	384	289	355	340	191
ACSL4_-_108976106.23-P1P2_h1_Top5	ACSL4	1409	1034	1187	1010	802
ACSL4_-_108976456.23-P1P2_h1_Top5	ACSL4	410	595	551	430	377
ACSL4_-_108976463.23-P1P2_h1_Top5	ACSL4	599	496	691	538	601
ACSS2_+_33464457.23-P1P2_h1_Top5	ACSS2	227	156	335	306	161
ACSS2_-_33464420.23-P1P2_h1_Top5	ACSS2	504	540	524	511	431
ACSS2_-_33464423.23-P1P2_h1_Top5	ACSS2	163	122	200	184	175
ACSS2_-_33464453.23-P1P2_h1_Top5	ACSS2	359	282	534	296	338
ACSS2_-_33464808.23-P1P2_h1_Top5	ACSS2	1057	809	1019	729	623
ACTA1_+_229568301.23-P2_h1_Top5	ACTA1	1295	1132	1373	1045	850
ACTA1_+_229569744.23-P1_h1_Top5	ACTA1	923	926	1125	923	758
ACTA1_-_229568328.23-P2_h1_Top5	ACTA1	302	341	496	499	210
ACTA1_-_229568723.23-P2_h1_Top5	ACTA1	524	207	320	352	322
ACTA1_-_229568745.23-P2_h1_Top5	ACTA1	468	541	502	501	322
ACTA1_-_229568779.23-P2_h1_Top5	ACTA1	746	676	761	635	583
ACTA1_-_229569627.23-P1_h1_Top5	ACTA1	940	711	789	834	797
ACTA1_-_229569754.23-P1_h1_Top5	ACTA1	339	330	450	364	338
ACTA1_-_229569824.23-P1_h1_Top5	ACTA1	964	952	1532	1130	1069
ACTA1_-_229569839.23-P1_h1_Top5	ACTA1	633	676	873	549	487
ACTR2_+_65455294.23-P1P2_h1_Top5	ACTR2	75	157	119	127	104
ACTR2_+_65455348.23-P1P2_h1_Top5	ACTR2	1055	686	1079	740	480
ACTR2_-_65454953.23-P1P2_h1_Top5	ACTR2	557	658	513	300	322
ACTR2_-_65454971.23-P1P2_h1_Top5	ACTR2	307	494	453	346	203
ACTR2_-_65455345.23-P1P2_h1_Top5	ACTR2	711	561	587	444	474
ACVR1B_+_52345561.23-P1P2_h1_Top5	ACVR1B	443	376	579	589	402
ACVR1B_+_52345897.23-P1P2_h1_Top5	ACVR1B	507	509	533	480	431
ACVR1B_+_52345907.23-P1P2_h1_Top5	ACVR1B	684	476	385	551	357
ACVR1B_-_52345530.23-P1P2_h1_Top5	ACVR1B	803	585	813	585	489
ACVR1B_-_52345917.23-P1P2_h1_Top5	ACVR1B	542	490	596	597	405
ACVR1C_+_158484889.23-P1P2_h1_Top5	ACVR1C	1830	1241	1637	1291	1263
ACVR1C_+_158484901.23-P1P2_h1_Top5	ACVR1C	581	289	405	394	349
ACVR1C_+_158484938.23-P1P2_h1_Top5	ACVR1C	939	692	926	955	603
ACVR1C_+_158485339.23-P1P2_h1_Top5	ACVR1C	1384	1267	1380	1207	1270
ACVR1C_-_158485307.23-P1P2_h1_Top5	ACVR1C	1138	1061	1291	1201	715
ACVR1_+_158732079.23-P1P2_h1_Top5	ACVR1	645	542	1191	904	899
ACVR1_+_158732198.23-P1P2_h1_Top5	ACVR1	502	459	753	593	496
ACVR1_+_158732232.23-P1P2_h1_Top5	ACVR1	969	863	882	844	777
ACVR1_+_158732258.23-P1P2_h1_Top5	ACVR1	873	546	769	807	620
ACVR1_-_158732511.23-P1P2_h1_Top5	ACVR1	878	778	867	920	722
ACVR2A_+_148602294.23-P1P2_h1_Top5	ACVR2A	352	342	435	408	286
ACVR2A_+_148602343.23-P1P2_h1_Top5	ACVR2A	496	394	480	453	342
ACVR2A_+_148602346.23-P1P2_h1_Top5	ACVR2A	419	440	430	301	314
ACVR2A_-_148602102.23-P1P2_h1_Top5	ACVR2A	989	739	1032	882	742
ACVR2A_-_148602669.23-P1P2_h1_Top5	ACVR2A	810	823	894	870	924
ACVR2B_+_38495339.23-P1P2_h1_Top5	ACVR2B	588	617	636	573	452
ACVR2B_+_38495450.23-P1P2_h1_Top5	ACVR2B	234	265	326	349	253
ACVR2B_+_38495606.23-P1P2_h1_Top5	ACVR2B	974	409	644	617	514
ACVR2B_+_38495842.23-P1P2_h1_Top5	ACVR2B	707	624	956	455	561
ACVR2B_-_38495819.23-P1P2_h1_Top5	ACVR2B	618	574	830	834	550
ACVRL1_+_52300726.23-P1P2_h1_Top5	ACVRL1	2453	2161	2544	1900	1963
ACVRL1_+_52300742.23-P1P2_h1_Top5	ACVRL1	495	346	452	545	338
ACVRL1_+_52300819.23-P1P2_h1_Top5	ACVRL1	492	475	766	686	430
ACVRL1_-_52300776.23-P1P2_h1_Top5	ACVRL1	721	486	824	658	423
ACVRL1_-_52301119.23-P1P2_h1_Top5	ACVRL1	741	594	754	716	535
ACY1_+_52017535.23-P1P2_h1_Top5	ACY1	1823	1659	2102	1687	1279
ACY1_+_52017980.23-P1P2_h1_Top5	ACY1	645	618	609	583	352
ACY1_-_52017547.23-P1P2_h1_Top5	ACY1	6	3	15	19	16
ACY1_-_52017921.23-P1P2_h1_Top5	ACY1	21	29	33	60	14
ACY1_-_52017938.23-P1P2_h1_Top5	ACY1	923	950	970	861	623
ACY3_+_67414985.23-P2_h1_Top5	ACY3	590	520	731	655	450
ACY3_+_67415013.23-P2_h1_Top5	ACY3	756	834	1045	982	799
ACY3_+_67417722.23-P1_h1_Top5	ACY3	485	308	435	335	314
ACY3_+_67417960.23-P1_h1_Top5	ACY3	1424	1077	1526	1068	935
ACY3_+_67418110.23-P1_h1_Top5	ACY3	495	312	425	310	363
ACY3_-_67414577.23-P2_h1_Top5	ACY3	364	299	550	392	273
ACY3_-_67414607.23-P2_h1_Top5	ACY3	1238	1327	1592	1597	1277
ACY3_-_67414970.23-P2_h1_Top5	ACY3	513	420	414	447	256
ACY3_-_67417956.23-P1_h1_Top5	ACY3	868	513	1381	1090	848
ACY3_-_67418149.23-P1_h1_Top5	ACY3	378	362	390	404	316
ACYP2_+_54342830.23-P1P2_h1_Top5	ACYP2	1522	918	1306	1249	1116
ACYP2_-_54342821.23-P1P2_h1_Top5	ACYP2	289	174	359	227	125
ACYP2_-_54343153.23-P1P2_h1_Top5	ACYP2	932	647	904	564	656
ACYP2_-_54343157.23-P1P2_h1_Top5	ACYP2	303	390	289	263	246
ACYP2_-_54343180.23-P1P2_h1_Top5	ACYP2	1413	996	1199	1535	1290
ADAM33_+_3662271.23-P1P2_h1_Top5	ADAM33	1280	880	1247	1364	1202
ADAM33_+_3662642.23-P1P2_h1_Top5	ADAM33	557	524	782	993	457
ADAM33_-_3662191.23-P1P2_h1_Top5	ADAM33	854	1015	1269	1095	893
ADAM33_-_3662194.23-P1P2_h1_Top5	ADAM33	678	456	525	689	429
ADAM33_-_3662638.23-P1P2_h1_Top5	ADAM33	455	463	458	345	468
ADAMTS5_+_28339356.23-P1P2_h1_Top5	ADAMTS5	727	620	666	511	470
ADAMTS5_+_28339363.23-P1P2_h1_Top5	ADAMTS5	385	335	282	366	197
ADAMTS5_-_28338950.23-P1P2_h1_Top5	ADAMTS5	87	176	210	124	77
ADAMTS5_-_28339372.23-P1P2_h1_Top5	ADAMTS5	379	456	559	461	372
ADAMTS5_-_28339421.23-P1P2_h1_Top5	ADAMTS5	648	609	684	735	637
ADCK1_+_78266506.23-P1P2_h1_Top5	ADCK1	1479	1245	1479	1369	980
ADCK1_-_78266512.23-P1P2_h1_Top5	ADCK1	404	336	517	450	405
ADCK1_-_78266523.23-P1P2_h1_Top5	ADCK1	326	368	316	441	349
ADCK1_-_78266828.23-P1P2_h1_Top5	ADCK1	811	700	794	914	564
ADCK1_-_78266900.23-P1P2_h1_Top5	ADCK1	1183	917	1401	1205	1166
ADCK2_+_140372748.23-P1P2_h1_Top5	ADCK2	659	563	595	384	440
ADCK2_+_140373084.23-P1P2_h1_Top5	ADCK2	1385	1095	1839	1496	968
ADCK2_+_140373152.23-P1P2_h1_Top5	ADCK2	914	724	906	712	596
ADCK2_-_140373160.23-P1P2_h1_Top5	ADCK2	405	410	431	408	426
ADCK2_-_140373404.23-P1P2_h1_Top5	ADCK2	182	116	118	96	32
ADCK3_+_227128242.23-P1P2_h1_Top5	ADCK3	464	389	485	330	228
ADCK3_+_227128400.23-P1P2_h1_Top5	ADCK3	264	482	356	356	156
ADCK3_-_227128046.23-P1P2_h1_Top5	ADCK3	465	317	421	542	373
ADCK3_-_227128055.23-P1P2_h1_Top5	ADCK3	465	287	457	418	275
ADCK3_-_227128078.23-P1P2_h1_Top5	ADCK3	677	667	915	631	565
ADCK4_+_41222752.23-P1P2_h1_Top5	ADCK4	922	1013	1312	905	1268
ADCK4_-_41222351.23-P1P2_h1_Top5	ADCK4	419	229	422	361	166
ADCK4_-_41222709.23-P1P2_h1_Top5	ADCK4	1420	1031	1339	1119	924
ADCK4_-_41222769.23-P1P2_h1_Top5	ADCK4	748	520	991	707	581
ADCK4_-_41222791.23-P1P2_h1_Top5	ADCK4	208	167	319	253	277
ADCK5_+_145597793.23-P1P2_h1_Top5	ADCK5	49	109	204	235	185
ADCK5_-_145597191.23-P1P2_h1_Top5	ADCK5	866	669	691	601	432
ADCK5_-_145597250.23-P1P2_h1_Top5	ADCK5	388	273	496	693	186
ADCK5_-_145597781.23-P1P2_h1_Top5	ADCK5	1183	860	1420	980	780
ADCK5_-_145597789.23-P1P2_h1_Top5	ADCK5	1285	848	1244	951	608
ADC_+_33546832.23-P1P2_h1_Top5	ADC	1141	1099	1239	1128	774
ADC_+_33546850.23-P1P2_h1_Top5	ADC	955	504	938	817	580
ADC_+_33546977.23-P1P2_h1_Top5	ADC	300	286	237	215	211
ADC_-_33546826.23-P1P2_h1_Top5	ADC	457	480	652	424	438
ADC_-_33546829.23-P1P2_h1_Top5	ADC	640	488	607	564	482
ADH1B_+_100242040.23-P1P2_h1_Top5	ADH1B	513	392	677	553	465
ADH1B_+_100242511.23-P1P2_h1_Top5	ADH1B	1475	1080	965	1036	622
ADH1B_-_100242120.23-P1P2_h1_Top5	ADH1B	5124	4155	6206	4776	4436
ADH1B_-_100242280.23-P1P2_h1_Top5	ADH1B	2729	2467	3105	2602	2290
ADH1B_-_100242333.23-P1P2_h1_Top5	ADH1B	918	576	802	674	520
ADH1C_+_100273655.23-P1P2_h1_Top5	ADH1C	2555	1970	2310	1884	1888
ADH1C_-_100273471.23-P1P2_h1_Top5	ADH1C	6052	5047	6234	5274	4236
ADH1C_-_100273518.23-P1P2_h1_Top5	ADH1C	4093	3539	4036	3374	2978
ADH1C_-_100273879.23-P1P2_h1_Top5	ADH1C	801	713	895	681	588
ADH1C_-_100273923.23-P1P2_h1_Top5	ADH1C	1061	732	1260	1019	900
ADH4_+_100065429.23-P1P2_h1_Top5	ADH4	1060	834	986	859	592
ADH4_+_100065433.23-P1P2_h1_Top5	ADH4	1963	1582	1690	1542	1296
ADH4_+_100065444.23-P1P2_h1_Top5	ADH4	525	350	418	390	394
ADH4_+_100065450.23-P1P2_h1_Top5	ADH4	640	578	761	778	400
ADH4_-_100065227.23-P1P2_h1_Top5	ADH4	1395	1322	1520	1228	969
ADH5_+_100009684.23-P1P2_h1_Top5	ADH5	465	207	312	416	217
ADH5_+_100009798.23-P1P2_h1_Top5	ADH5	845	684	834	751	510
ADH5_+_100009821.23-P1P2_h1_Top5	ADH5	353	436	540	408	453
ADH5_+_100009838.23-P1P2_h1_Top5	ADH5	764	501	1026	633	602
ADH5_-_100009831.23-P1P2_h1_Top5	ADH5	655	296	701	499	412
ADK_+_75911404.23-P2_h1_Top5	ADK	728	718	873	598	569
ADK_+_75911444.23-P2_h1_Top5	ADK	490	399	607	459	436
ADK_+_75936517.23-P1_h1_Top5	ADK	174	41	98	110	109
ADK_+_75936538.23-P1_h1_Top5	ADK	663	625	548	720	464
ADK_+_75936570.23-P1_h1_Top5	ADK	79	21	70	42	63
ADK_+_75936748.23-P1_h1_Top5	ADK	166	174	254	128	134
ADK_-_75911021.23-P2_h1_Top5	ADK	1140	1159	1505	1275	932
ADK_-_75911025.23-P2_h1_Top5	ADK	119	167	93	96	95
ADK_-_75911437.23-P2_h1_Top5	ADK	1267	1107	1521	1124	1005
ADK_-_75936578.23-P1_h1_Top5	ADK	1697	966	1790	1259	1068
ADORA1_+_203096891.23-P1P2_h1_Top5	ADORA1	557	551	828	584	367
ADORA1_+_203097450.23-P1P2_h1_Top5	ADORA1	650	348	549	406	349
ADORA1_+_203097472.23-P1P2_h1_Top5	ADORA1	1296	1048	1208	1213	990
ADORA1_+_203097506.23-P1P2_h1_Top5	ADORA1	932	949	1366	841	592
ADORA1_-_203096974.23-P1P2_h1_Top5	ADORA1	584	551	624	569	509
ADORA2A_+_24820308.23-P1P2_h1_Top5	ADORA2A	1360	1431	1544	1612	1133
ADORA2A_-_24819888.23-P1P2_h1_Top5	ADORA2A	626	562	605	500	500
ADORA2A_-_24819903.23-P1P2_h1_Top5	ADORA2A	275	269	362	285	245
ADORA2A_-_24819947.23-P1P2_h1_Top5	ADORA2A	893	488	702	714	574
ADORA2A_-_24820281.23-P1P2_h1_Top5	ADORA2A	516	503	640	610	411
ADORA2B_+_15848686.23-P1P2_h1_Top5	ADORA2B	1051	1032	1302	896	980
ADORA2B_+_15848965.23-P1P2_h1_Top5	ADORA2B	73	206	155	148	140
ADORA2B_-_15848659.23-P1P2_h1_Top5	ADORA2B	343	601	689	384	271
ADORA2B_-_15848791.23-P1P2_h1_Top5	ADORA2B	520	306	533	408	372
ADORA2B_-_15848949.23-P1P2_h1_Top5	ADORA2B	634	476	573	655	390
ADORA3_+_112031013.23-P1_h1_Top5	ADORA3	395	502	566	602	402
ADORA3_+_112031386.23-P1_h1_Top5	ADORA3	1049	943	1233	1153	864
ADORA3_+_112031407.23-P1_h1_Top5	ADORA3	573	377	404	543	441
ADORA3_+_112031411.23-P1_h1_Top5	ADORA3	188	102	230	252	317
ADORA3_+_112031418.23-P1_h1_Top5	ADORA3	1695	1347	1968	1618	1249
ADORA3_+_112045890.23-P2_h1_Top5	ADORA3	2533	2192	2692	2469	2251
ADORA3_+_112046055.23-P2_h1_Top5	ADORA3	74	129	193	158	103
ADORA3_+_112046115.23-P2_h1_Top5	ADORA3	538	267	520	301	277
ADORA3_+_112046284.23-P2_h1_Top5	ADORA3	1067	807	1218	1057	825
ADORA3_-_112046251.23-P2_h1_Top5	ADORA3	546	527	777	466	541
ADRA1A_+_26724406.23-P1P2_h1_Top5	ADRA1A	440	369	521	601	379
ADRA1A_-_26724311.23-P1P2_h1_Top5	ADRA1A	471	320	403	369	344
ADRA1A_-_26724340.23-P1P2_h1_Top5	ADRA1A	764	558	923	808	523
ADRA1A_-_26724356.23-P1P2_h1_Top5	ADRA1A	756	412	560	508	424
ADRA1A_-_26724373.23-P1P2_h1_Top5	ADRA1A	1065	829	1225	1051	930
ADRA1B_+_159343520.23-P1P2_h1_Top5	ADRA1B	866	655	850	917	555
ADRA1B_+_159344209.23-P1P2_h1_Top5	ADRA1B	149	94	149	157	195
ADRA1B_+_159344222.23-P1P2_h1_Top5	ADRA1B	229	179	139	155	172
ADRA1B_-_159343504.23-P1P2_h1_Top5	ADRA1B	927	748	1218	979	888
ADRA1B_-_159343900.23-P1P2_h1_Top5	ADRA1B	922	1021	1336	1108	805
ADRA1D_+_4229485.23-P1P2_h1_Top5	ADRA1D	848	1012	1316	974	880
ADRA1D_-_4229164.23-P1P2_h1_Top5	ADRA1D	560	383	527	496	506
ADRA1D_-_4229250.23-P1P2_h1_Top5	ADRA1D	840	845	1315	905	687
ADRA1D_-_4229495.23-P1P2_h1_Top5	ADRA1D	348	352	668	359	378
ADRA1D_-_4229926.23-P1P2_h1_Top5	ADRA1D	1477	1237	1223	1226	819
ADRA2A_-_112837142.23-P1P2_h1_Top5	ADRA2A	982	985	1011	1172	897
ADRA2A_-_112837201.23-P1P2_h1_Top5	ADRA2A	621	487	608	343	348
ADRA2A_-_112837216.23-P1P2_h1_Top5	ADRA2A	434	441	489	331	426
ADRA2A_-_112837238.23-P1P2_h1_Top5	ADRA2A	2089	1608	2085	1612	1424
ADRA2A_-_112837251.23-P1P2_h1_Top5	ADRA2A	1316	1072	1631	1143	899
ADRA2B_+_96781839.23-P1P2_h1_Top5	ADRA2B	548	270	478	351	319
ADRA2B_-_96781873.23-P1P2_h1_Top5	ADRA2B	306	253	250	356	185
ADRA2B_-_96781894.23-P1P2_h1_Top5	ADRA2B	792	600	1041	630	535
ADRA2B_-_96782243.23-P1P2_h1_Top5	ADRA2B	1651	1482	2337	1447	1480
ADRA2B_-_96782246.23-P1P2_h1_Top5	ADRA2B	143	94	80	211	102
ADRA2C_+_3768074.23-P1P2_h1_Top5	ADRA2C	344	181	586	290	355
ADRA2C_+_3768082.23-P1P2_h1_Top5	ADRA2C	1065	828	1128	1062	935
ADRA2C_+_3768098.23-P1P2_h1_Top5	ADRA2C	521	586	564	505	364
ADRA2C_-_3767700.23-P1P2_h1_Top5	ADRA2C	1051	757	949	818	640
ADRA2C_-_3767888.23-P1P2_h1_Top5	ADRA2C	217	216	119	150	92
ADRB1_+_115804002.23-P1P2_h1_Top5	ADRB1	447	424	581	433	404
ADRB1_-_115803895.23-P1P2_h1_Top5	ADRB1	719	491	667	437	585
ADRB1_-_115804061.23-P1P2_h1_Top5	ADRB1	368	178	288	390	178
ADRB1_-_115804069.23-P1P2_h1_Top5	ADRB1	698	533	583	453	455
ADRB1_-_115804075.23-P1P2_h1_Top5	ADRB1	532	562	760	628	569
ADRB2_+_148206220.23-P1P2_h1_Top5	ADRB2	419	418	467	276	346
ADRB2_+_148206227.23-P1P2_h1_Top5	ADRB2	1401	899	1338	868	817
ADRB2_-_148206186.23-P1P2_h1_Top5	ADRB2	993	695	1245	848	590
ADRB2_-_148206207.23-P1P2_h1_Top5	ADRB2	184	197	117	47	42
ADRB2_-_148206413.23-P1P2_h1_Top5	ADRB2	422	348	644	376	368
ADRB3_+_37822768.23-P1P2_h1_Top5	ADRB3	83	16	52	66	37
ADRB3_-_37822919.23-P1P2_h1_Top5	ADRB3	585	474	381	610	464
ADRB3_-_37823380.23-P1P2_h1_Top5	ADRB3	1153	652	912	733	743
ADRB3_-_37823667.23-P1P2_h1_Top5	ADRB3	781	651	779	1003	654
ADRB3_-_37823742.23-P1P2_h1_Top5	ADRB3	1444	1111	1447	1549	1141
ADRBK1_+_67033933.23-P1P2_h1_Top5	ADRBK1	474	555	661	894	442
ADRBK1_+_67034195.23-P1P2_h1_Top5	ADRBK1	616	646	827	555	479
ADRBK1_+_67034566.23-P1P2_h1_Top5	ADRBK1	1005	1047	1332	962	867
ADRBK1_-_67033953.23-P1P2_h1_Top5	ADRBK1	994	713	1111	845	774
ADRBK1_-_67034001.23-P1P2_h1_Top5	ADRBK1	399	358	635	611	518
ADRBK2_+_25960616.23-P1P2_h1_Top5	ADRBK2	2558	2087	2490	1986	1802
ADRBK2_-_25960625.23-P1P2_h1_Top5	ADRBK2	113	122	41	59	44
ADRBK2_-_25960628.23-P1P2_h1_Top5	ADRBK2	689	655	520	283	178
ADRBK2_-_25960707.23-P1P2_h1_Top5	ADRBK2	796	783	993	1020	760
ADRBK2_-_25960854.23-P1P2_h1_Top5	ADRBK2	446	454	339	486	214
ADSSL1_+_105190776.23-P1P2_h1_Top5	ADSSL1	1508	1148	1788	1285	1127
ADSSL1_+_105190789.23-P1P2_h1_Top5	ADSSL1	639	437	698	460	360
ADSSL1_+_105190984.23-P1P2_h1_Top5	ADSSL1	540	806	569	603	575
ADSSL1_-_105190591.23-P1P2_h1_Top5	ADSSL1	184	153	154	143	120
ADSSL1_-_105190615.23-P1P2_h1_Top5	ADSSL1	861	638	842	829	751
AFG3L2_+_12377215.23-P1P2_h1_Top5	AFG3L2	784	777	704	698	535
AFG3L2_-_12377072.23-P1P2_h1_Top5	AFG3L2	235	303	196	178	186
AFG3L2_-_12377209.23-P1P2_h1_Top5	AFG3L2	507	488	766	614	489
AFG3L2_-_12377212.23-P1P2_h1_Top5	AFG3L2	494	471	507	479	370
AFG3L2_-_12377232.23-P1P2_h1_Top5	AFG3L2	244	79	132	124	96
AGTR1_+_148416039.23-P1P2_h1_Top5	AGTR1	894	889	876	917	672
AGTR1_+_148416061.23-P1P2_h1_Top5	AGTR1	1814	1221	1941	1773	1380
AGTR1_-_148415743.23-P1P2_h1_Top5	AGTR1	601	444	728	550	524
AGTR1_-_148415748.23-P1P2_h1_Top5	AGTR1	776	713	915	719	653
AGTR1_-_148415793.23-P1P2_h1_Top5	AGTR1	566	586	687	490	507
AGTR2_+_115301983.23-P1P2_h1_Top5	AGTR2	280	333	404	349	237
AGTR2_+_115302459.23-P1P2_h1_Top5	AGTR2	1235	938	1236	1093	1025
AGTR2_-_115301994.23-P1P2_h1_Top5	AGTR2	850	710	935	1005	405
AGTR2_-_115302232.23-P1P2_h1_Top5	AGTR2	152	117	121	112	36
AGTR2_-_115302383.23-P1P2_h1_Top5	AGTR2	433	331	520	378	295
AGXT2_+_35048018.23-P1P2_h1_Top5	AGXT2	49	54	77	147	60
AGXT2_-_35047934.23-P1P2_h1_Top5	AGXT2	996	679	1034	837	619
AGXT2_-_35047958.23-P1P2_h1_Top5	AGXT2	976	753	898	1080	852
AGXT2_-_35047966.23-P1P2_h1_Top5	AGXT2	106	7	45	7	4
AGXT2_-_35048026.23-P1P2_h1_Top5	AGXT2	511	421	507	617	527
AGXT_+_241808192.23-P1P2_h1_Top5	AGXT	435	159	249	197	148
AGXT_+_241808286.23-P1P2_h1_Top5	AGXT	1040	888	879	986	641
AGXT_+_241808483.23-P1P2_h1_Top5	AGXT	1562	1184	1600	1979	1313
AGXT_+_241808706.23-P1P2_h1_Top5	AGXT	308	417	489	250	243
AGXT_-_241808273.23-P1P2_h1_Top5	AGXT	434	387	801	663	666
AHCY_-_32890731.23-P1P2_h1_Top5	AHCY	739	573	500	613	439
AHCY_-_32890950.23-P1P2_h1_Top5	AHCY	604	475	719	563	398
AHCY_-_32891095.23-P1P2_h1_Top5	AHCY	985	1005	846	883	862
AHCY_-_32891101.23-P1P2_h1_Top5	AHCY	590	481	474	561	432
AHCY_-_32891145.23-P1P2_h1_Top5	AHCY	109	149	192	174	87
AK1_+_130639930.23-P1P2_h1_Top5	AK1	644	581	795	700	489
AK1_+_130639945.23-P1P2_h1_Top5	AK1	754	563	829	620	517
AK1_-_130639512.23-P1P2_h1_Top5	AK1	2274	1689	2275	1767	1528
AK1_-_130639710.23-P1P2_h1_Top5	AK1	426	438	675	477	409
AK1_-_130639906.23-P1P2_h1_Top5	AK1	763	700	687	777	644
AK2_+_33502042.23-P1P2_h1_Top5	AK2	799	664	1013	697	654
AK2_+_33502056.23-P1P2_h1_Top5	AK2	222	257	328	447	212
AK2_+_33502088.23-P1P2_h1_Top5	AK2	2020	1725	1993	1738	1805
AK2_+_33502194.23-P1P2_h1_Top5	AK2	271	209	287	277	302
AK2_+_33502475.23-P1P2_h1_Top5	AK2	291	307	383	423	307
AK3_+_4740766.23-P1P2_h1_Top5	AK3	247	169	184	170	105
AK3_+_4740798.23-P1P2_h1_Top5	AK3	788	542	784	927	652
AK3_-_4740765.23-P1P2_h1_Top5	AK3	148	154	164	101	39
AK3_-_4741156.23-P1P2_h1_Top5	AK3	603	640	660	737	554
AK3_-_4741205.23-P1P2_h1_Top5	AK3	559	463	839	436	506
AK4_+_65613321.23-P1P2_h1_Top5	AK4	1000	891	805	914	730
AK4_+_65614269.23-P1P2_h1_Top5	AK4	455	461	523	669	531
AK4_-_65613240.23-P1P2_h1_Top5	AK4	1068	872	923	736	592
AK4_-_65613440.23-P1P2_h1_Top5	AK4	1107	927	1269	699	754
AK4_-_65613504.23-P1P2_h1_Top5	AK4	835	514	654	721	384
AK5_-_77747738.23-P1P2_h1_Top5	AK5	754	368	608	290	452
AK5_-_77747887.23-P1P2_h1_Top5	AK5	550	677	748	424	608
AK5_-_77748084.23-P1P2_h1_Top5	AK5	326	381	353	401	313
AK5_-_77748096.23-P1P2_h1_Top5	AK5	500	368	728	770	304
AK5_-_77748351.23-P1P2_h1_Top5	AK5	845	589	824	823	669
AK7_+_96858465.23-P1P2_h1_Top5	AK7	1393	1431	1595	1374	1154
AK7_+_96858485.23-P1P2_h1_Top5	AK7	63	24	27	3	17
AK7_+_96858941.23-P1P2_h1_Top5	AK7	1139	1255	1389	1169	1083
AK7_-_96858547.23-P1P2_h1_Top5	AK7	731	558	871	571	708
AK7_-_96858913.23-P1P2_h1_Top5	AK7	623	532	435	379	296
AK8_+_135753659.23-P1P2_h1_Top5	AK8	411	240	339	250	302
AK8_+_135753664.23-P1P2_h1_Top5	AK8	538	382	459	568	352
AK8_-_135753610.23-P1P2_h1_Top5	AK8	483	314	473	380	201
AK8_-_135753634.23-P1P2_h1_Top5	AK8	1214	938	1224	1249	813
AK8_-_135754341.23-P1P2_h1_Top5	AK8	738	610	718	665	483
AKAP10_+_19881070.23-P1P2_h1_Top5	AKAP10	218	162	238	134	153
AKAP10_+_19881078.23-P1P2_h1_Top5	AKAP10	471	438	519	531	477
AKAP10_+_19881106.23-P1P2_h1_Top5	AKAP10	441	500	664	747	466
AKAP10_+_19881109.23-P1P2_h1_Top5	AKAP10	519	355	746	410	509
AKAP10_+_19881129.23-P1P2_h1_Top5	AKAP10	912	708	952	920	766
AKAP11_+_42846358.23-P1P2_h1_Top5	AKAP11	496	571	568	734	611
AKAP11_+_42846376.23-P1P2_h1_Top5	AKAP11	554	481	467	411	283
AKAP11_+_42846479.23-P1P2_h1_Top5	AKAP11	52	96	35	122	38
AKAP11_+_42846688.23-P1P2_h1_Top5	AKAP11	983	902	866	859	600
AKAP11_-_42846604.23-P1P2_h1_Top5	AKAP11	307	227	391	285	281
AKAP12_+_151561539.23-P1_h1_Top5	AKAP12	564	420	648	578	331
AKAP12_+_151646838.23-P2_h1_Top5	AKAP12	994	823	915	876	727
AKAP12_+_151646850.23-P2_h1_Top5	AKAP12	559	434	484	247	245
AKAP12_+_151647266.23-P2_h1_Top5	AKAP12	1242	797	1226	892	686
AKAP12_-_151561572.23-P1_h1_Top5	AKAP12	1115	972	1460	974	886
AKAP12_-_151561599.23-P1_h1_Top5	AKAP12	855	630	716	777	574
AKAP12_-_151561609.23-P1_h1_Top5	AKAP12	666	435	688	700	487
AKAP12_-_151562006.23-P1_h1_Top5	AKAP12	825	675	928	831	669
AKAP12_-_151646835.23-P2_h1_Top5	AKAP12	1443	1020	1535	1100	812
AKAP12_-_151646844.23-P2_h1_Top5	AKAP12	128	142	215	151	112
AKAP13_+_85923789.23-P1P2_h1_Top5	AKAP13	693	770	443	427	462
AKAP13_+_85923863.23-P1P2_h1_Top5	AKAP13	1143	1132	1317	1064	1074
AKAP13_+_85923876.23-P1P2_h1_Top5	AKAP13	1024	826	1151	1102	803
AKAP13_+_85924198.23-P1P2_h1_Top5	AKAP13	678	468	732	708	616
AKAP13_+_85924290.23-P1P2_h1_Top5	AKAP13	488	333	531	516	328
AKAP14_+_119030176.23-P1P2_h1_Top5	AKAP14	508	525	585	664	556
AKAP14_+_119030185.23-P1P2_h1_Top5	AKAP14	1658	1349	1522	1284	989
AKAP14_+_119030227.23-P1P2_h1_Top5	AKAP14	544	451	689	422	359
AKAP14_+_119030337.23-P1P2_h1_Top5	AKAP14	1138	1081	1322	1172	883
AKAP14_-_119030368.23-P1P2_h1_Top5	AKAP14	504	268	450	360	347
AKAP1_+_55162988.23-P1P2_h1_Top5	AKAP1	1011	703	1047	1123	747
AKAP1_+_55162999.23-P1P2_h1_Top5	AKAP1	1208	620	904	950	952
AKAP1_+_55163111.23-P1P2_h1_Top5	AKAP1	989	617	1014	1065	971
AKAP1_-_55162653.23-P1P2_h1_Top5	AKAP1	479	382	428	422	461
AKAP1_-_55162661.23-P1P2_h1_Top5	AKAP1	284	182	168	143	162
AKAP3_+_4754219.23-P2_h1_Top5	AKAP3	696	553	1021	713	534
AKAP3_+_4757792.23-P1_h1_Top5	AKAP3	811	749	748	868	531
AKAP3_+_4757813.23-P1_h1_Top5	AKAP3	615	896	899	892	663
AKAP3_+_4758137.23-P1_h1_Top5	AKAP3	1082	1061	1161	1048	851
AKAP3_-_4754118.23-P2_h1_Top5	AKAP3	768	730	859	561	702
AKAP3_-_4754189.23-P2_h1_Top5	AKAP3	555	599	865	792	466
AKAP3_-_4754248.23-P2_h1_Top5	AKAP3	1527	1151	1551	1431	1011
AKAP3_-_4754290.23-P2_h1_Top5	AKAP3	1677	1364	2143	1856	1287
AKAP3_-_4758021.23-P1_h1_Top5	AKAP3	1053	640	1381	1160	1094
AKAP3_-_4758224.23-P1_h1_Top5	AKAP3	1670	1276	1453	1146	1212
AKAP4_+_49964966.23-P1P2_h1_Top5	AKAP4	318	221	472	420	280
AKAP4_+_49964995.23-P1P2_h1_Top5	AKAP4	271	447	540	310	209
AKAP4_+_49965047.23-P1P2_h1_Top5	AKAP4	1017	619	731	785	828
AKAP4_+_49965636.23-P1P2_h1_Top5	AKAP4	1141	1135	1581	1625	1029
AKAP4_+_49965647.23-P1P2_h1_Top5	AKAP4	576	675	628	538	472
AKAP5_+_64932286.23-P1P2_h1_Top5	AKAP5	535	387	394	460	462
AKAP5_+_64932289.23-P1P2_h1_Top5	AKAP5	343	486	486	461	289
AKAP5_+_64932523.23-P1P2_h1_Top5	AKAP5	732	668	759	823	538
AKAP5_-_64932236.23-P1P2_h1_Top5	AKAP5	186	161	223	149	279
AKAP5_-_64932248.23-P1P2_h1_Top5	AKAP5	456	115	281	290	304
AKAP6_+_32798551.23-P1P2_h1_Top5	AKAP6	1096	894	1160	988	622
AKAP6_+_32798898.23-P1P2_h1_Top5	AKAP6	2831	2598	3044	2244	2146
AKAP6_-_32798545.23-P1P2_h1_Top5	AKAP6	2135	1792	2361	1496	1770
AKAP6_-_32798602.23-P1P2_h1_Top5	AKAP6	638	675	830	573	545
AKAP6_-_32798679.23-P1P2_h1_Top5	AKAP6	1255	1559	1217	1541	1247
AKAP7_+_131456600.23-P1P2_h1_Top5	AKAP7	260	228	260	120	211
AKAP7_+_131456616.23-P1P2_h1_Top5	AKAP7	184	174	113	129	220
AKAP7_-_131456586.23-P1P2_h1_Top5	AKAP7	721	557	681	594	421
AKAP7_-_131456595.23-P1P2_h1_Top5	AKAP7	371	384	442	320	249
AKAP7_-_131456599.23-P1P2_h1_Top5	AKAP7	1179	742	856	975	745
AKAP8L_+_15529720.23-P1P2_h1_Top5	AKAP8L	130	116	186	123	129
AKAP8L_+_15529754.23-P1P2_h1_Top5	AKAP8L	336	397	435	320	189
AKAP8L_+_15529786.23-P1P2_h1_Top5	AKAP8L	1032	779	1089	1186	829
AKAP8L_-_15529435.23-P1P2_h1_Top5	AKAP8L	395	228	431	241	172
AKAP8L_-_15529738.23-P1P2_h1_Top5	AKAP8L	429	365	154	360	191
AKAP8_+_15490522.23-P1P2_h1_Top5	AKAP8	413	333	508	378	373
AKAP8_+_15490531.23-P1P2_h1_Top5	AKAP8	492	464	670	683	445
AKAP8_+_15490538.23-P1P2_h1_Top5	AKAP8	1177	846	1217	1019	804
AKAP8_+_15490555.23-P1P2_h1_Top5	AKAP8	1108	832	870	1027	658
AKAP8_+_15490566.23-P1P2_h1_Top5	AKAP8	1715	1897	1947	1506	1224
AKAP9_+_91570225.23-P1P2_h1_Top5	AKAP9	1458	1010	1291	1070	940
AKAP9_+_91570245.23-P1P2_h1_Top5	AKAP9	796	741	1093	826	663
AKAP9_+_91570248.23-P1P2_h1_Top5	AKAP9	748	494	689	713	617
AKAP9_-_91570201.23-P1P2_h1_Top5	AKAP9	618	527	623	605	474
AKAP9_-_91570233.23-P1P2_h1_Top5	AKAP9	1045	1039	1320	897	839
AKR1A1_+_46016701.23-P1P2_h1_Top5	AKR1A1	107	148	276	148	147
AKR1A1_+_46016723.23-P1P2_h1_Top5	AKR1A1	360	346	449	383	290
AKR1A1_+_46017142.23-P1P2_h1_Top5	AKR1A1	831	569	902	570	833
AKR1A1_-_46016592.23-P1P2_h1_Top5	AKR1A1	721	678	759	764	524
AKR1A1_-_46016934.23-P1P2_h1_Top5	AKR1A1	722	757	765	658	470
AKR1B10_+_134212298.23-P1P2_h1_Top5	AKR1B10	621	519	894	650	569
AKR1B10_+_134212317.23-P1P2_h1_Top5	AKR1B10	343	286	448	253	248
AKR1B10_+_134212752.23-P1P2_h1_Top5	AKR1B10	1368	1107	1644	1499	1402
AKR1B10_-_134212336.23-P1P2_h1_Top5	AKR1B10	1230	544	988	903	796
AKR1B10_-_134212770.23-P1P2_h1_Top5	AKR1B10	1088	832	944	897	740
AKR1B1_+_134143398.23-P1P2_h1_Top5	AKR1B1	902	553	1022	717	567
AKR1B1_+_134143462.23-P1P2_h1_Top5	AKR1B1	746	712	799	542	468
AKR1B1_+_134143839.23-P1P2_h1_Top5	AKR1B1	340	235	356	310	210
AKR1B1_-_134143472.23-P1P2_h1_Top5	AKR1B1	267	195	212	273	342
AKR1B1_-_134143848.23-P1P2_h1_Top5	AKR1B1	920	937	1300	907	811
AKT1_+_105261633.23-P1P2_h1_Top5	AKT1	806	341	481	636	411
AKT1_+_105261705.23-P1P2_h1_Top5	AKT1	172	250	334	212	178
AKT1_+_105261975.23-P1P2_h1_Top5	AKT1	418	301	508	473	315
AKT1_+_105262011.23-P1P2_h1_Top5	AKT1	570	558	633	566	522
AKT1_+_105262020.23-P1P2_h1_Top5	AKT1	162	124	123	184	182
AKT2_+_40791162.23-P1P2_h1_Top5	AKT2	942	679	711	652	683
AKT2_+_40791298.23-P1P2_h1_Top5	AKT2	1049	1022	1082	1051	915
AKT2_-_40791096.23-P1P2_h1_Top5	AKT2	300	419	554	490	271
AKT2_-_40791188.23-P1P2_h1_Top5	AKT2	1365	1199	1483	1311	1035
AKT2_-_40791241.23-P1P2_h1_Top5	AKT2	869	550	506	616	498
AKT3_+_244013158.23-P1P2_h1_Top5	AKT3	415	399	386	455	293
AKT3_-_244013164.23-P1P2_h1_Top5	AKT3	521	391	445	538	487
AKT3_-_244013349.23-P1P2_h1_Top5	AKT3	474	383	590	477	521
AKT3_-_244013352.23-P1P2_h1_Top5	AKT3	1017	922	1039	873	908
AKT3_-_244013548.23-P1P2_h1_Top5	AKT3	1070	937	1170	963	680
ALAS1_+_52232183.23-P1P2_h1_Top5	ALAS1	586	636	900	893	565
ALAS1_+_52232365.23-P1P2_h1_Top5	ALAS1	280	241	202	327	138
ALAS1_+_52232583.23-P1P2_h1_Top5	ALAS1	771	657	583	648	508
ALAS1_+_52232611.23-P1P2_h1_Top5	ALAS1	192	231	226	143	165
ALAS1_-_52232194.23-P1P2_h1_Top5	ALAS1	1619	1121	1254	1497	1038
ALAS2_+_55057316.23-P1P2_h1_Top5	ALAS2	431	287	436	468	386
ALAS2_+_55057338.23-P1P2_h1_Top5	ALAS2	186	175	284	259	188
ALAS2_-_55056927.23-P1P2_h1_Top5	ALAS2	572	573	570	529	417
ALAS2_-_55057349.23-P1P2_h1_Top5	ALAS2	1417	817	1276	1120	1127
ALAS2_-_55057412.23-P1P2_h1_Top5	ALAS2	1065	839	859	503	680
ALDH18A1_+_97416086.23-P1P2_h1_Top5	ALDH18A1	88	100	107	103	49
ALDH18A1_+_97416090.23-P1P2_h1_Top5	ALDH18A1	375	210	425	379	348
ALDH18A1_+_97416448.23-P1P2_h1_Top5	ALDH18A1	532	420	475	510	456
ALDH18A1_-_97416063.23-P1P2_h1_Top5	ALDH18A1	419	309	373	368	239
ALDH18A1_-_97416501.23-P1P2_h1_Top5	ALDH18A1	1302	665	1296	1059	879
ALDH1A2_+_58357459.23-P1P2_h1_Top5	ALDH1A2	436	491	559	523	335
ALDH1A2_+_58357493.23-P1P2_h1_Top5	ALDH1A2	373	343	379	334	205
ALDH1A2_-_58357473.23-P1P2_h1_Top5	ALDH1A2	1395	986	1487	1576	1149
ALDH1A2_-_58357549.23-P1P2_h1_Top5	ALDH1A2	855	601	802	723	701
ALDH1A2_-_58357877.23-P1P2_h1_Top5	ALDH1A2	1486	876	1291	1101	1023
ALDH1B1_+_38392764.23-P1P2_h1_Top5	ALDH1B1	261	201	260	299	258
ALDH1B1_+_38392957.23-P1P2_h1_Top5	ALDH1B1	747	675	665	690	740
ALDH1B1_+_38392963.23-P1P2_h1_Top5	ALDH1B1	366	464	403	570	394
ALDH1B1_+_38393145.23-P1P2_h1_Top5	ALDH1B1	427	277	444	455	321
ALDH1B1_-_38393107.23-P1P2_h1_Top5	ALDH1B1	1455	1076	1536	1156	820
ALDH1L1_+_125899006.23-P1P2_h1_Top5	ALDH1L1	792	602	956	683	406
ALDH1L1_-_125899035.23-P1P2_h1_Top5	ALDH1L1	979	959	1340	960	711
ALDH1L1_-_125899333.23-P1P2_h1_Top5	ALDH1L1	972	726	764	795	415
ALDH1L1_-_125899391.23-P1P2_h1_Top5	ALDH1L1	870	491	704	650	772
ALDH1L1_-_125899408.23-P1P2_h1_Top5	ALDH1L1	1402	1002	1562	1115	1020
ALDH3A1_+_19651350.23-P1P2_h1_Top5	ALDH3A1	633	487	821	620	605
ALDH3A1_+_19651570.23-P1P2_h1_Top5	ALDH3A1	550	324	625	444	335
ALDH3A1_+_19651582.23-P1P2_h1_Top5	ALDH3A1	631	474	616	446	434
ALDH3A1_+_19651663.23-P1P2_h1_Top5	ALDH3A1	777	678	1083	675	748
ALDH3A1_-_19651612.23-P1P2_h1_Top5	ALDH3A1	956	701	1000	842	717
ALDH3A2_+_19552078.23-P1P2_h1_Top5	ALDH3A2	1077	1181	1431	1260	1051
ALDH3A2_-_19552105.23-P1P2_h1_Top5	ALDH3A2	878	690	899	699	505
ALDH3A2_-_19552119.23-P1P2_h1_Top5	ALDH3A2	354	245	491	285	270
ALDH3A2_-_19552301.23-P1P2_h1_Top5	ALDH3A2	1179	705	977	960	852
ALDH3A2_-_19552304.23-P1P2_h1_Top5	ALDH3A2	481	397	488	543	273
ALDH3B1_+_67777809.23-P1P2_h1_Top5	ALDH3B1	1188	703	1027	764	758
ALDH3B1_+_67777830.23-P1P2_h1_Top5	ALDH3B1	414	444	515	242	297
ALDH3B1_+_67777856.23-P1P2_h1_Top5	ALDH3B1	359	388	398	266	234
ALDH3B1_+_67778195.23-P1P2_h1_Top5	ALDH3B1	1487	1400	1507	1331	1307
ALDH3B1_-_67778165.23-P1P2_h1_Top5	ALDH3B1	796	727	816	831	560
ALDH4A1_-_19228655.23-P1P2_h1_Top5	ALDH4A1	1798	1054	1583	1386	1215
ALDH4A1_-_19228763.23-P1P2_h1_Top5	ALDH4A1	938	617	734	522	475
ALDH4A1_-_19228783.23-P1P2_h1_Top5	ALDH4A1	731	544	927	518	384
ALDH4A1_-_19228972.23-P1P2_h1_Top5	ALDH4A1	1342	1018	1305	1168	862
ALDH4A1_-_19229034.23-P1P2_h1_Top5	ALDH4A1	472	583	589	545	417
ALDH5A1_+_24495207.23-P1P2_h1_Top5	ALDH5A1	581	453	753	712	385
ALDH5A1_+_24495265.23-P1P2_h1_Top5	ALDH5A1	624	473	492	319	229
ALDH5A1_+_24495477.23-P1P2_h1_Top5	ALDH5A1	945	704	1134	852	923
ALDH5A1_+_24495537.23-P1P2_h1_Top5	ALDH5A1	371	426	628	613	419
ALDH5A1_+_24495662.23-P1P2_h1_Top5	ALDH5A1	392	357	453	453	284
ALDH9A1_-_165667549.23-P1P2_h1_Top5	ALDH9A1	830	471	595	491	388
ALDH9A1_-_165667740.23-P1P2_h1_Top5	ALDH9A1	1238	1009	1394	1466	918
ALDH9A1_-_165667761.23-P1P2_h1_Top5	ALDH9A1	483	459	557	505	475
ALDH9A1_-_165667800.23-P1P2_h1_Top5	ALDH9A1	282	114	286	226	177
ALDH9A1_-_165667803.23-P1P2_h1_Top5	ALDH9A1	14	9	2	4	2
ALK_+_30144436.23-P1P2_h1_Top5	ALK	527	410	610	542	408
ALK_-_30144068.23-P1P2_h1_Top5	ALK	596	556	579	670	538
ALK_-_30144392.23-P1P2_h1_Top5	ALK	150	168	100	95	140
ALK_-_30144395.23-P1P2_h1_Top5	ALK	271	234	318	201	218
ALK_-_30144402.23-P1P2_h1_Top5	ALK	1220	703	1198	1090	755
ALLC_+_3705780.23-P1P2_h1_Top5	ALLC	1144	666	1014	1070	680
ALLC_+_3706035.23-P1P2_h1_Top5	ALLC	1074	654	1086	950	539
ALLC_-_3705821.23-P1P2_h1_Top5	ALLC	1418	1205	1782	1277	1273
ALLC_-_3705832.23-P1P2_h1_Top5	ALLC	529	367	533	386	318
ALLC_-_3706094.23-P1P2_h1_Top5	ALLC	380	315	469	256	241
ALOX5_+_45869730.23-P1P2_h1_Top5	ALOX5	692	466	758	640	518
ALOX5_+_45869734.23-P1P2_h1_Top5	ALOX5	782	566	691	659	497
ALOX5_-_45870075.23-P1P2_h1_Top5	ALOX5	296	309	443	365	195
ALOX5_-_45870079.23-P1P2_h1_Top5	ALOX5	1448	800	1233	1004	1003
ALOX5_-_45870102.23-P1P2_h1_Top5	ALOX5	734	515	835	661	569
ALPI_+_233320899.23-P1P2_h1_Top5	ALPI	1404	1180	1400	1237	975
ALPI_+_233320902.23-P1P2_h1_Top5	ALPI	318	173	299	255	112
ALPI_+_233321300.23-P1P2_h1_Top5	ALPI	913	720	831	716	560
ALPI_-_233320917.23-P1P2_h1_Top5	ALPI	401	331	415	319	279
ALPI_-_233321239.23-P1P2_h1_Top5	ALPI	440	325	367	266	319
ALPK1_+_113218522.23-P1P2_h1_Top5	ALPK1	916	698	1043	816	664
ALPK1_+_113218559.23-P1P2_h1_Top5	ALPK1	144	99	247	185	175
ALPK1_-_113218809.23-P1P2_h1_Top5	ALPK1	887	625	759	712	716
ALPK1_-_113218819.23-P1P2_h1_Top5	ALPK1	785	712	1009	776	937
ALPK1_-_113218916.23-P1P2_h1_Top5	ALPK1	904	844	969	1088	584
ALPK2_+_56295811.23-ENST00000361673.3_h1_Top5	ALPK2	2268	1780	2284	2015	1777
ALPK2_+_56296241.23-ENST00000361673.3_h1_Top5	ALPK2	588	585	830	689	476
ALPK2_+_56296244.23-ENST00000361673.3_h1_Top5	ALPK2	1346	1474	1285	1412	1003
ALPK2_-_56296080.23-ENST00000361673.3_h1_Top5	ALPK2	2388	1830	2225	1973	2024
ALPK2_-_56296111.23-ENST00000361673.3_h1_Top5	ALPK2	475	450	545	668	485
ALPK3_+_85360868.23-P1P2_h1_Top5	ALPK3	36	72	73	34	84
ALPK3_-_85360394.23-P1P2_h1_Top5	ALPK3	850	769	933	785	638
ALPK3_-_85360414.23-P1P2_h1_Top5	ALPK3	903	684	853	611	667
ALPK3_-_85360424.23-P1P2_h1_Top5	ALPK3	147	118	96	66	40
ALPK3_-_85360833.23-P1P2_h1_Top5	ALPK3	499	419	574	367	350
ALPL_+_21835943.23-P1_h1_Top5	ALPL	917	862	994	1056	964
ALPL_+_21835964.23-P1_h1_Top5	ALPL	153	185	173	166	32
ALPL_+_21835978.23-P1_h1_Top5	ALPL	635	348	684	512	469
ALPL_+_21836361.23-P1_h1_Top5	ALPL	468	512	690	603	422
ALPL_+_21877779.23-P2_h1_Top5	ALPL	1534	1017	1082	1123	895
ALPL_+_21878169.23-P2_h1_Top5	ALPL	429	510	549	479	535
ALPL_-_21836424.23-P1_h1_Top5	ALPL	815	585	779	612	606
ALPL_-_21877787.23-P2_h1_Top5	ALPL	104	150	248	155	60
ALPL_-_21877856.23-P2_h1_Top5	ALPL	865	683	1340	1000	790
ALPL_-_21877871.23-P2_h1_Top5	ALPL	457	387	386	416	375
ALPPL2_+_233271563.23-P1P2_h1_Top5	ALPPL2	402	330	470	418	336
ALPPL2_+_233271581.23-P1P2_h1_Top5	ALPPL2	549	369	438	365	366
ALPPL2_+_233271588.23-P1P2_h1_Top5	ALPPL2	411	301	365	351	212
ALPPL2_+_233271948.23-P1P2_h1_Top5	ALPPL2	1372	867	1288	1369	948
ALPPL2_-_233271568.23-P1P2_h1_Top5	ALPPL2	489	294	488	283	169
AMHR2_+_53818923.23-P1P2_h1_Top5	AMHR2	385	362	477	274	253
AMHR2_+_53819137.23-P1P2_h1_Top5	AMHR2	701	583	906	809	468
AMHR2_+_53819383.23-P1P2_h1_Top5	AMHR2	918	581	738	711	734
AMHR2_-_53818886.23-P1P2_h1_Top5	AMHR2	501	321	418	435	351
AMHR2_-_53819370.23-P1P2_h1_Top5	AMHR2	251	269	253	206	128
AMN_+_103389039.23-P1_h1_Top5	AMN	458	366	486	396	374
AMN_+_103389216.23-P1_h1_Top5	AMN	548	460	498	399	386
AMN_+_103395231.23-P2_h1_Top5	AMN	428	388	608	382	366
AMN_+_103395370.23-P2_h1_Top5	AMN	784	460	521	579	676
AMN_+_103395419.23-P2_h1_Top5	AMN	244	175	153	166	73
AMN_-_103389029.23-P1_h1_Top5	AMN	531	371	481	469	469
AMN_-_103389054.23-P1_h1_Top5	AMN	271	216	448	241	233
AMN_-_103389087.23-P1_h1_Top5	AMN	234	114	137	281	67
AMN_-_103395024.23-P2_h1_Top5	AMN	916	749	903	782	729
AMN_-_103395326.23-P2_h1_Top5	AMN	753	577	751	833	458
AMT_+_49459848.23-P1P2_h1_Top5	AMT	1798	1464	1862	1737	1703
AMT_+_49459858.23-P1P2_h1_Top5	AMT	1002	633	906	776	694
AMT_+_49459861.23-P1P2_h1_Top5	AMT	500	702	746	647	376
AMT_-_49459829.23-P1P2_h1_Top5	AMT	617	826	796	726	684
AMT_-_49459857.23-P1P2_h1_Top5	AMT	146	216	231	122	24
AMY2A_+_104159553.23-P1P2_h1_Top5	AMY2A	667	454	622	615	492
AMY2A_+_104159726.23-P1P2_h1_Top5	AMY2A	2192	1772	2619	2222	1984
AMY2A_+_104159834.23-P1P2_h1_Top5	AMY2A	4357	3064	4855	3871	3309
AMY2A_-_104159734.23-P1P2_h1_Top5	AMY2A	4764	3563	5561	4408	3626
AMY2A_-_104159817.23-P1P2_h1_Top5	AMY2A	1040	826	1360	1308	1228
AMY2B_+_104104473.23-P1P2_h1_Top5	AMY2B	828	768	939	862	808
AMY2B_-_104104404.23-P1P2_h1_Top5	AMY2B	2012	1517	2131	2003	1612
AMY2B_-_104104409.23-P1P2_h1_Top5	AMY2B	953	785	903	865	581
AMY2B_-_104104458.23-P1P2_h1_Top5	AMY2B	653	810	607	846	508
AMY2B_-_104104488.23-P1P2_h1_Top5	AMY2B	1454	1000	1288	1209	863
ANKK1_+_113258562.23-P1P2_h1_Top5	ANKK1	421	547	596	632	461
ANKK1_+_113258924.23-P1P2_h1_Top5	ANKK1	888	917	1311	938	753
ANKK1_+_113258955.23-P1P2_h1_Top5	ANKK1	935	949	1257	1020	929
ANKK1_-_113258522.23-P1P2_h1_Top5	ANKK1	887	625	880	751	677
ANKK1_-_113259026.23-P1P2_h1_Top5	ANKK1	810	586	925	759	695
ANXA2_+_60689732.23-P1P2_h1_Top5	ANXA2	657	469	777	425	428
ANXA2_+_60690063.23-P1P2_h1_Top5	ANXA2	346	347	545	519	321
ANXA2_-_60689707.23-P1P2_h1_Top5	ANXA2	1556	1149	1634	1480	1191
ANXA2_-_60689776.23-P1P2_h1_Top5	ANXA2	879	568	925	687	678
ANXA2_-_60690116.23-P1P2_h1_Top5	ANXA2	497	339	484	451	361
ANXA3_+_79472940.23-P1P2_h1_Top5	ANXA3	976	658	835	1075	729
ANXA3_+_79473255.23-P1P2_h1_Top5	ANXA3	1344	944	1089	972	884
ANXA3_+_79473355.23-P1P2_h1_Top5	ANXA3	1098	777	969	1146	651
ANXA3_-_79473131.23-P1P2_h1_Top5	ANXA3	571	399	436	582	440
ANXA3_-_79473265.23-P1P2_h1_Top5	ANXA3	1267	927	1526	1424	954
ANXA5_-_122617573.23-P1P2_h1_Top5	ANXA5	873	589	909	783	740
ANXA5_-_122617717.23-P1P2_h1_Top5	ANXA5	1577	1026	1344	1444	957
ANXA5_-_122617764.23-P1P2_h1_Top5	ANXA5	1082	1082	1392	1447	938
ANXA5_-_122618086.23-P1P2_h1_Top5	ANXA5	766	589	1017	822	600
ANXA5_-_122618118.23-P1P2_h1_Top5	ANXA5	1362	1213	1336	1174	830
APCS_+_159557645.23-P1P2_h1_Top5	APCS	1004	621	897	868	685
APCS_+_159557663.23-P1P2_h1_Top5	APCS	469	570	626	399	523
APCS_+_159557720.23-P1P2_h1_Top5	APCS	577	620	584	475	461
APCS_-_159557617.23-P1P2_h1_Top5	APCS	1242	1404	1767	1365	1143
APCS_-_159557638.23-P1P2_h1_Top5	APCS	453	283	240	283	186
APOE_+_45409173.23-P1P2_h1_Top5	APOE	476	130	186	104	162
APOE_-_45409117.23-P1P2_h1_Top5	APOE	494	332	470	361	348
APOE_-_45409137.23-P1P2_h1_Top5	APOE	519	403	458	484	540
APOE_-_45409305.23-P1P2_h1_Top5	APOE	446	296	389	416	325
APOE_-_45409519.23-P1P2_h1_Top5	APOE	176	117	163	201	114
APOH_+_64223962.23-P2_h1_Top5	APOH	584	512	630	622	510
APOH_+_64224198.23-P2_h1_Top5	APOH	1393	1041	1005	1338	1023
APOH_+_64224202.23-P2_h1_Top5	APOH	784	866	789	973	689
APOH_+_64225521.23-P1_h1_Top5	APOH	1176	877	1387	1079	813
APOH_-_64224067.23-P2_h1_Top5	APOH	781	333	832	424	553
APOH_-_64224106.23-P2_h1_Top5	APOH	799	309	513	446	341
APOH_-_64225455.23-P1_h1_Top5	APOH	531	364	621	425	455
APOH_-_64225487.23-P1_h1_Top5	APOH	394	200	279	268	140
APOH_-_64225515.23-P1_h1_Top5	APOH	839	836	1173	908	783
APOH_-_64225529.23-P1_h1_Top5	APOH	454	399	631	417	353
APRT_+_88877892.23-P1P2_h1_Top5	APRT	299	250	339	320	265
APRT_+_88877930.23-P1P2_h1_Top5	APRT	1091	1212	1290	1207	1093
APRT_-_88878107.23-P1P2_h1_Top5	APRT	779	823	571	407	514
APRT_-_88878302.23-P1P2_h1_Top5	APRT	1268	660	943	1034	715
APRT_-_88878308.23-P1P2_h1_Top5	APRT	1647	1748	2121	1456	1252
ARAF_+_47420611.23-P1P2_h1_Top5	ARAF	815	477	603	696	571
ARAF_-_47420581.23-P1P2_h1_Top5	ARAF	301	228	495	367	290
ARAF_-_47420629.23-P1P2_h1_Top5	ARAF	605	661	656	839	652
ARAF_-_47420650.23-P1P2_h1_Top5	ARAF	395	574	388	388	290
ARAF_-_47420655.23-P1P2_h1_Top5	ARAF	860	791	936	1049	915
ARF1_+_228270829.23-P1P2_h1_Top5	ARF1	594	330	612	454	539
ARF1_-_228270444.23-P1P2_h1_Top5	ARF1	347	435	623	623	411
ARF1_-_228270479.23-P1P2_h1_Top5	ARF1	153	196	128	165	159
ARF1_-_228270510.23-P1P2_h1_Top5	ARF1	1036	1019	1140	997	961
ARF1_-_228270878.23-P1P2_h1_Top5	ARF1	932	713	929	950	693
ARF4_+_57583046.23-P1P2_h1_Top5	ARF4	154	146	161	165	49
ARF4_-_57582621.23-P1P2_h1_Top5	ARF4	1726	1135	1353	1315	1150
ARF4_-_57583010.23-P1P2_h1_Top5	ARF4	841	760	873	814	744
ARF4_-_57583033.23-P1P2_h1_Top5	ARF4	111	90	116	50	25
ARF4_-_57583055.23-P1P2_h1_Top5	ARF4	289	278	294	152	186
ARF6_+_50361360.23-P2_h1_Top5	ARF6	2127	1763	1894	1905	1434
ARF6_+_50361377.23-P2_h1_Top5	ARF6	1524	1285	1631	1295	1311
ARF6_+_50361520.23-P2_h1_Top5	ARF6	720	337	795	431	282
ARF6_-_50359824.23-P1_h1_Top5	ARF6	320	329	485	242	246
ARF6_-_50359827.23-P1_h1_Top5	ARF6	188	175	204	138	158
ARF6_-_50359865.23-P1_h1_Top5	ARF6	934	673	785	845	505
ARF6_-_50360206.23-P1_h1_Top5	ARF6	713	437	480	564	444
ARF6_-_50360232.23-P1_h1_Top5	ARF6	799	613	794	672	699
ARF6_-_50361209.23-P2_h1_Top5	ARF6	3016	2703	3232	2756	2298
ARF6_-_50361303.23-P2_h1_Top5	ARF6	1321	1045	1171	1190	1046
ARHGAP26_+_142150361.23-P1P2_h1_Top5	ARHGAP26	975	912	1154	1079	917
ARHGAP26_-_142149986.23-P1P2_h1_Top5	ARHGAP26	629	506	580	504	532
ARHGAP26_-_142150010.23-P1P2_h1_Top5	ARHGAP26	609	441	599	441	413
ARHGAP26_-_142150016.23-P1P2_h1_Top5	ARHGAP26	717	497	717	687	665
ARHGAP26_-_142150021.23-P1P2_h1_Top5	ARHGAP26	155	210	104	83	11
ARL1_+_101801462.23-P1P2_h1_Top5	ARL1	860	622	678	751	462
ARL1_+_101801468.23-P1P2_h1_Top5	ARL1	1290	878	1218	962	766
ARL1_+_101801483.23-P1P2_h1_Top5	ARL1	579	665	784	659	434
ARL1_-_101801214.23-P1P2_h1_Top5	ARL1	888	698	1048	1018	691
ARL1_-_101801545.23-P1P2_h1_Top5	ARL1	827	355	685	707	699
ARL3_+_104474074.23-P1P2_h1_Top5	ARL3	635	470	591	477	653
ARL3_+_104474107.23-P1P2_h1_Top5	ARL3	751	414	663	530	576
ARL3_-_104474009.23-P1P2_h1_Top5	ARL3	1057	621	926	612	523
ARL3_-_104474089.23-P1P2_h1_Top5	ARL3	776	702	1086	1081	867
ARL5B_-_18948336.23-P1P2_h1_Top5	ARL5B	1687	1196	1227	1371	1137
ARL5B_-_18948344.23-P1P2_h1_Top5	ARL5B	686	538	604	640	562
ARL5B_-_18948348.23-P1P2_h1_Top5	ARL5B	508	421	575	267	357
ARL5B_-_18948364.23-P1P2_h1_Top5	ARL5B	1353	893	1471	1081	846
ARL5B_-_18948378.23-P1P2_h1_Top5	ARL5B	817	565	951	528	517
ARPC1B_+_98972315.23-P1P2_h1_Top5	ARPC1B	794	542	843	770	610
ARPC1B_+_98972356.23-P1P2_h1_Top5	ARPC1B	884	668	873	938	522
ARPC1B_+_98972769.23-P1P2_h1_Top5	ARPC1B	894	745	881	732	688
ARPC1B_-_98972364.23-P1P2_h1_Top5	ARPC1B	414	343	609	502	416
ARPC1B_-_98972410.23-P1P2_h1_Top5	ARPC1B	0	7	30	16	32
ARPC2_+_219082121.23-P1_h1_Top5	ARPC2	573	508	593	356	343
ARPC2_+_219082260.23-P1_h1_Top5	ARPC2	597	541	670	657	308
ARPC2_+_219103598.23-P2_h1_Top5	ARPC2	815	763	884	770	622
ARPC2_-_219081891.23-P1_h1_Top5	ARPC2	1232	1039	1432	1364	1018
ARPC2_-_219081923.23-P1_h1_Top5	ARPC2	409	262	354	272	252
ARPC2_-_219081929.23-P1_h1_Top5	ARPC2	228	314	189	121	104
ARPC2_-_219103608.23-P2_h1_Top5	ARPC2	1235	888	1252	1163	862
ARPC2_-_219103625.23-P2_h1_Top5	ARPC2	2302	2158	2319	1786	1571
ARPC2_-_219103724.23-P2_h1_Top5	ARPC2	330	367	281	302	266
ARPC2_-_219103871.23-P2_h1_Top5	ARPC2	1043	859	765	859	737
ARPC3_+_110883121.23-P2_h1_Top5	ARPC3	745	780	975	747	633
ARPC3_+_110887749.23-P1_h1_Top5	ARPC3	218	237	165	191	181
ARPC3_+_110888087.23-P1_h1_Top5	ARPC3	14	69	28	66	37
ARPC3_-_110882890.23-P2_h1_Top5	ARPC3	975	732	864	1044	787
ARPC3_-_110882896.23-P2_h1_Top5	ARPC3	1037	752	1527	1029	837
ARPC3_-_110882946.23-P2_h1_Top5	ARPC3	1531	1397	1450	1490	1158
ARPC3_-_110883364.23-P2_h1_Top5	ARPC3	686	635	781	566	585
ARPC3_-_110888115.23-P1_h1_Top5	ARPC3	591	573	861	535	447
ARPC3_-_110888131.23-P1_h1_Top5	ARPC3	181	119	228	92	81
ARPC3_-_110888149.23-P1_h1_Top5	ARPC3	156	66	85	78	73
ARPC4_+_9834769.23-P1P2_h1_Top5	ARPC4	608	705	922	860	571
ARPC4_+_9834836.23-P1P2_h1_Top5	ARPC4	310	202	240	201	273
ARPC4_-_9834275.23-P1P2_h1_Top5	ARPC4	1249	1296	1155	1016	665
ARPC4_-_9834393.23-P1P2_h1_Top5	ARPC4	671	615	622	604	631
ARPC4_-_9834808.23-P1P2_h1_Top5	ARPC4	191	132	148	29	28
ARPC5_+_183604702.23-P1P2_h1_Top5	ARPC5	546	346	722	408	414
ARPC5_+_183604818.23-P1P2_h1_Top5	ARPC5	1040	778	911	867	790
ARPC5_+_183604896.23-P1P2_h1_Top5	ARPC5	584	741	902	596	496
ARPC5_-_183604403.23-P1P2_h1_Top5	ARPC5	438	264	338	406	353
ARPC5_-_183604444.23-P1P2_h1_Top5	ARPC5	831	520	825	683	524
ARSA_+_51066539.23-P1P2_h1_Top5	ARSA	589	553	629	582	439
ARSA_+_51066550.23-P1P2_h1_Top5	ARSA	1012	805	1020	843	810
ARSA_-_51066477.23-P1P2_h1_Top5	ARSA	518	421	550	376	534
ARSA_-_51066480.23-P1P2_h1_Top5	ARSA	1051	707	1089	919	877
ARSA_-_51066507.23-P1P2_h1_Top5	ARSA	1066	861	1374	954	744
ART1_+_3666404.23-P1P2_h1_Top5	ART1	215	275	236	226	197
ART1_+_3666757.23-P1P2_h1_Top5	ART1	565	644	732	760	694
ART1_+_3666779.23-P1P2_h1_Top5	ART1	514	317	692	380	414
ART1_-_3666414.23-P1P2_h1_Top5	ART1	505	322	491	523	480
ART1_-_3666702.23-P1P2_h1_Top5	ART1	813	620	759	983	654
ASGR2_+_7017555.23-P1P2_h1_Top5	ASGR2	254	229	365	180	214
ASGR2_-_7017722.23-P1P2_h1_Top5	ASGR2	872	991	1039	969	700
ASGR2_-_7017726.23-P1P2_h1_Top5	ASGR2	138	161	153	103	77
ASGR2_-_7017962.23-P1P2_h1_Top5	ASGR2	1376	1166	1773	1300	1050
ASGR2_-_7017981.23-P1P2_h1_Top5	ASGR2	1424	1128	1429	1294	994
ASNA1_+_12848373.23-P1P2_h1_Top5	ASNA1	259	264	317	175	208
ASNA1_+_12848385.23-P1P2_h1_Top5	ASNA1	613	689	786	322	328
ASNA1_+_12848698.23-P1P2_h1_Top5	ASNA1	301	268	380	255	140
ASNA1_-_12847970.23-P1P2_h1_Top5	ASNA1	903	1162	1169	723	826
ASNA1_-_12848537.23-P1P2_h1_Top5	ASNA1	1079	760	1113	979	780
ASPA_+_3379320.23-P1P2_h1_Top5	ASPA	784	838	778	659	594
ASPA_+_3379346.23-P1P2_h1_Top5	ASPA	735	712	663	453	509
ASPA_+_3379511.23-P1P2_h1_Top5	ASPA	465	312	480	383	314
ASPA_+_3379614.23-P1P2_h1_Top5	ASPA	354	332	318	297	130
ASPA_-_3379286.23-P1P2_h1_Top5	ASPA	865	899	1120	1132	779
ASRGL1_+_62105004.23-P1P2_h1_Top5	ASRGL1	123	51	119	57	119
ASRGL1_+_62105040.23-P1P2_h1_Top5	ASRGL1	798	554	691	838	506
ASRGL1_+_62105366.23-P1P2_h1_Top5	ASRGL1	224	135	182	155	122
ASRGL1_-_62104973.23-P1P2_h1_Top5	ASRGL1	1087	775	1045	1029	799
ASRGL1_-_62105346.23-P1P2_h1_Top5	ASRGL1	991	917	895	789	844
ASS1_+_133320398.23-P1P2_h1_Top5	ASS1	1268	1166	1399	1453	998
ASS1_+_133320409.23-P1P2_h1_Top5	ASS1	1323	904	1307	993	809
ASS1_+_133320415.23-P1P2_h1_Top5	ASS1	2049	1306	2055	1696	1379
ASS1_+_133320791.23-P1P2_h1_Top5	ASS1	835	793	834	931	816
ASS1_-_133320387.23-P1P2_h1_Top5	ASS1	813	675	703	853	673
ATM_+_108094013.23-P1P2_h1_Top5	ATM	664	607	701	704	607
ATM_-_108093795.23-P1P2_h1_Top5	ATM	2485	1566	2568	1991	1865
ATM_-_108093813.23-P1P2_h1_Top5	ATM	2150	1569	2276	2222	1796
ATM_-_108093829.23-P1P2_h1_Top5	ATM	2003	1330	2299	1471	1623
ATM_-_108093839.23-P1P2_h1_Top5	ATM	1179	672	1071	1249	1033
ATOX1_-_151137774.23-P1P2_h1_Top5	ATOX1	789	745	659	590	639
ATOX1_-_151138108.23-P1P2_h1_Top5	ATOX1	1395	969	1302	1301	1222
ATOX1_-_151138119.23-P1P2_h1_Top5	ATOX1	480	434	717	401	487
ATOX1_-_151138125.23-P1P2_h1_Top5	ATOX1	848	553	889	682	525
ATOX1_-_151138136.23-P1P2_h1_Top5	ATOX1	947	740	1031	988	659
ATP1A1_+_116916023.23-P1P2_h1_Top5	ATP1A1	735	457	644	469	489
ATP1A1_+_116916694.23-P1P2_h1_Top5	ATP1A1	1898	1442	1837	1611	1446
ATP1A1_-_116915929.23-P1P2_h1_Top5	ATP1A1	637	670	721	691	541
ATP1A1_-_116915944.23-P1P2_h1_Top5	ATP1A1	708	598	577	557	353
ATP1A1_-_116916334.23-P1P2_h1_Top5	ATP1A1	395	370	535	706	370
ATP2A1_+_28889799.23-P1P2_h1_Top5	ATP2A1	1116	1068	1011	974	785
ATP2A1_+_28890222.23-P1P2_h1_Top5	ATP2A1	370	166	361	254	212
ATP2A1_-_28889826.23-P1P2_h1_Top5	ATP2A1	863	781	916	639	663
ATP2A1_-_28889833.23-P1P2_h1_Top5	ATP2A1	391	421	769	502	424
ATP2A1_-_28889864.23-P1P2_h1_Top5	ATP2A1	866	741	918	1053	510
ATP2C1_+_130613032.23-P1P2_h1_Top5	ATP2C1	593	512	410	555	592
ATP2C1_+_130613095.23-P1P2_h1_Top5	ATP2C1	130	121	184	176	71
ATP2C1_+_130613395.23-P1P2_h1_Top5	ATP2C1	676	384	664	509	469
ATP2C1_-_130613451.23-P1P2_h1_Top5	ATP2C1	237	166	223	88	91
ATP2C1_-_130613510.23-P1P2_h1_Top5	ATP2C1	1407	1198	1246	1124	1040
ATP4A_+_36048513.23-P2_h1_Top5	ATP4A	845	686	987	581	448
ATP4A_+_36048542.23-P2_h1_Top5	ATP4A	717	621	734	651	494
ATP4A_+_36048719.23-P2_h1_Top5	ATP4A	470	418	351	282	326
ATP4A_+_36054077.23-P1_h1_Top5	ATP4A	958	1005	1249	852	848
ATP4A_+_36054145.23-P1_h1_Top5	ATP4A	839	746	864	1048	656
ATP4A_+_36054525.23-P1_h1_Top5	ATP4A	904	843	911	708	783
ATP4A_+_36054542.23-P1_h1_Top5	ATP4A	379	106	247	238	125
ATP4A_+_36054554.23-P1_h1_Top5	ATP4A	259	281	417	319	375
ATP4A_-_36048282.23-P2_h1_Top5	ATP4A	670	801	1264	766	799
ATP4A_-_36048687.23-P2_h1_Top5	ATP4A	523	358	402	430	373
ATP5A1_+_43669273.23-P2_h1_Top5	ATP5A1	1802	1524	1763	1540	1557
ATP5A1_+_43669663.23-P2_h1_Top5	ATP5A1	768	365	653	590	491
ATP5A1_+_43669671.23-P2_h1_Top5	ATP5A1	349	319	395	377	255
ATP5A1_+_43678149.23-P1_h1_Top5	ATP5A1	525	472	507	426	361
ATP5A1_+_43678210.23-P1_h1_Top5	ATP5A1	553	438	699	532	477
ATP5A1_+_43678237.23-P1_h1_Top5	ATP5A1	1837	1656	2081	1502	1360
ATP5A1_-_43669651.23-P2_h1_Top5	ATP5A1	1333	737	1370	1098	718
ATP5A1_-_43669654.23-P2_h1_Top5	ATP5A1	1630	1232	1751	1334	1043
ATP5A1_-_43678030.23-P1_h1_Top5	ATP5A1	459	449	625	242	212
ATP5A1_-_43678159.23-P1_h1_Top5	ATP5A1	799	768	709	596	614
ATP5B_+_57039359.23-P1P2_h1_Top5	ATP5B	1150	1004	976	828	926
ATP5B_+_57039710.23-P1P2_h1_Top5	ATP5B	465	261	313	325	191
ATP5B_-_57039683.23-P1P2_h1_Top5	ATP5B	463	398	501	299	344
ATP5B_-_57039709.23-P1P2_h1_Top5	ATP5B	484	395	638	523	446
ATP5B_-_57039762.23-P1P2_h1_Top5	ATP5B	427	417	463	410	427
ATP5C1_+_7830138.23-P1P2_h1_Top5	ATP5C1	663	637	633	460	455
ATP5C1_+_7830168.23-P1P2_h1_Top5	ATP5C1	371	424	449	301	252
ATP5C1_+_7830547.23-P1P2_h1_Top5	ATP5C1	254	270	355	171	114
ATP5C1_-_7830158.23-P1P2_h1_Top5	ATP5C1	1324	1029	1039	1004	851
ATP5C1_-_7830375.23-P1P2_h1_Top5	ATP5C1	344	440	475	493	357
ATP6V1A_+_113465895.23-P1P2_h1_Top5	ATP6V1A	222	440	352	351	279
ATP6V1A_+_113465921.23-P1P2_h1_Top5	ATP6V1A	275	211	199	141	94
ATP6V1A_-_113465905.23-P1P2_h1_Top5	ATP6V1A	490	645	642	596	434
ATP6V1A_-_113465930.23-P1P2_h1_Top5	ATP6V1A	88	111	85	36	28
ATP6V1A_-_113466376.23-P1P2_h1_Top5	ATP6V1A	605	413	938	693	480
ATP6V1B2_+_20054954.23-P1P2_h1_Top5	ATP6V1B2	196	217	228	202	73
ATP6V1B2_+_20054959.23-P1P2_h1_Top5	ATP6V1B2	76	59	69	51	82
ATP6V1B2_+_20054974.23-P1P2_h1_Top5	ATP6V1B2	168	224	214	198	99
ATP6V1B2_+_20055090.23-P1P2_h1_Top5	ATP6V1B2	316	263	422	182	191
ATP6V1B2_-_20054985.23-P1P2_h1_Top5	ATP6V1B2	314	250	190	185	154
ATP6V1C1_+_104033380.23-P1P2_h1_Top5	ATP6V1C1	358	442	322	257	219
ATP6V1C1_+_104033390.23-P1P2_h1_Top5	ATP6V1C1	304	304	403	297	310
ATP6V1C1_-_104033344.23-P1P2_h1_Top5	ATP6V1C1	414	588	498	338	410
ATP6V1C1_-_104033361.23-P1P2_h1_Top5	ATP6V1C1	476	503	414	328	253
ATP6V1C1_-_104033365.23-P1P2_h1_Top5	ATP6V1C1	468	404	319	301	270
ATP8A1_-_42658683.23-P1P2_h1_Top5	ATP8A1	1965	1472	2264	1827	1549
ATP8A1_-_42658751.23-P1P2_h1_Top5	ATP8A1	391	192	365	247	244
ATP8A1_-_42659062.23-P1P2_h1_Top5	ATP8A1	529	344	654	416	470
ATP8A1_-_42659065.23-P1P2_h1_Top5	ATP8A1	320	210	282	311	183
ATP8A1_-_42659112.23-P1P2_h1_Top5	ATP8A1	792	403	499	507	327
ATR_+_142297571.23-P1P2_h1_Top5	ATR	25	76	17	20	15
ATR_+_142297576.23-P1P2_h1_Top5	ATR	191	261	121	99	51
ATR_-_142297227.23-P1P2_h1_Top5	ATR	940	837	973	1010	853
ATR_-_142297369.23-P1P2_h1_Top5	ATR	477	591	798	383	590
ATR_-_142297649.23-P1P2_h1_Top5	ATR	1639	1241	711	898	425
AURKAIP1_+_1310184.23-P1P2_h1_Top5	AURKAIP1	551	535	793	597	371
AURKAIP1_+_1310516.23-P1P2_h1_Top5	AURKAIP1	1232	1102	1670	1175	974
AURKAIP1_+_1310564.23-P1P2_h1_Top5	AURKAIP1	501	387	594	407	298
AURKAIP1_-_1310201.23-P1P2_h1_Top5	AURKAIP1	1134	1087	990	993	850
AURKAIP1_-_1310542.23-P1P2_h1_Top5	AURKAIP1	621	559	583	629	478
AURKA_+_54967179.23-P1P2_h1_Top5	AURKA	269	325	194	195	155
AURKA_+_54967204.23-P1P2_h1_Top5	AURKA	621	72	219	325	342
AURKA_-_54966756.23-P1P2_h1_Top5	AURKA	221	292	259	183	133
AURKA_-_54967035.23-P1P2_h1_Top5	AURKA	89	127	68	26	53
AURKA_-_54967215.23-P1P2_h1_Top5	AURKA	171	135	207	150	41
AURKB_+_8113488.23-P1P2_h1_Top5	AURKB	77	182	126	39	121
AURKB_+_8113717.23-P1P2_h1_Top5	AURKB	133	50	54	67	23
AURKB_+_8113846.23-P1P2_h1_Top5	AURKB	245	238	325	268	161
AURKB_-_8113518.23-P1P2_h1_Top5	AURKB	18	76	62	14	15
AURKB_-_8113837.23-P1P2_h1_Top5	AURKB	13	60	53	21	32
AURKC_+_57742445.23-P1P2_h1_Top5	AURKC	1619	1318	1457	1023	898
AURKC_+_57742897.23-P1P2_h1_Top5	AURKC	992	633	1104	870	695
AURKC_+_57742907.23-P1P2_h1_Top5	AURKC	815	669	789	935	695
AURKC_-_57742432.23-P1P2_h1_Top5	AURKC	1827	1378	1738	1735	1215
AURKC_-_57742487.23-P1P2_h1_Top5	AURKC	1761	1335	1797	1494	1255
AVPR1A_+_63544503.23-P1P2_h1_Top5	AVPR1A	796	522	930	924	598
AVPR1A_+_63544953.23-P1P2_h1_Top5	AVPR1A	179	119	445	253	202
AVPR1A_+_63544956.23-P1P2_h1_Top5	AVPR1A	611	601	524	693	596
AVPR1A_-_63544766.23-P1P2_h1_Top5	AVPR1A	49	104	131	120	70
AVPR1A_-_63544900.23-P1P2_h1_Top5	AVPR1A	357	377	465	376	205
AVPR1B_+_206223991.23-P1P2_h1_Top5	AVPR1B	553	420	754	800	452
AVPR1B_+_206223995.23-P1P2_h1_Top5	AVPR1B	473	502	702	414	310
AVPR1B_+_206224162.23-P1P2_h1_Top5	AVPR1B	893	667	919	663	620
AVPR1B_-_206223975.23-P1P2_h1_Top5	AVPR1B	15	105	24	59	26
AVPR1B_-_206223987.23-P1P2_h1_Top5	AVPR1B	883	646	1069	684	480
AVPR2_+_153170186.23-P1P2_h1_Top5	AVPR2	305	285	225	229	172
AVPR2_+_153170422.23-P1P2_h1_Top5	AVPR2	1135	1223	1541	1480	1188
AVPR2_+_153170553.23-P1P2_h1_Top5	AVPR2	1106	1436	1709	1287	1038
AVPR2_+_153170634.23-P1P2_h1_Top5	AVPR2	407	262	470	332	381
AVPR2_-_153170663.23-P1P2_h1_Top5	AVPR2	1438	1059	1186	1229	1019
AXL_+_41725166.23-P1P2_h1_Top5	AXL	1186	546	1134	1396	799
AXL_-_41725144.23-P1P2_h1_Top5	AXL	1056	778	1179	994	845
AXL_-_41725205.23-P1P2_h1_Top5	AXL	570	522	632	476	493
AXL_-_41725322.23-P1P2_h1_Top5	AXL	256	130	228	169	202
AXL_-_41725592.23-P1P2_h1_Top5	AXL	825	818	954	810	769
AZGP1_+_99573256.23-P1P2_h1_Top5	AZGP1	388	468	627	436	379
AZGP1_+_99573270.23-P1P2_h1_Top5	AZGP1	542	777	868	982	684
AZGP1_+_99573276.23-P1P2_h1_Top5	AZGP1	675	440	651	276	420
AZGP1_+_99573447.23-P1P2_h1_Top5	AZGP1	1184	664	913	1014	650
AZGP1_-_99573392.23-P1P2_h1_Top5	AZGP1	2793	2188	2734	2179	1889
B2M_+_45003739.23-P1_h1_Top5	B2M	911	680	959	990	518
B2M_+_45003754.23-P1_h1_Top5	B2M	820	770	859	1216	730
B2M_+_45003760.23-P1_h1_Top5	B2M	1555	1341	1441	879	924
B2M_+_45004135.23-P1_h1_Top5	B2M	1040	505	924	876	664
B2M_+_45007848.23-P2_h1_Top5	B2M	626	634	983	629	470
B2M_+_45007852.23-P2_h1_Top5	B2M	852	710	946	696	717
B2M_+_45007880.23-P2_h1_Top5	B2M	946	662	1094	870	585
B2M_+_45008205.23-P2_h1_Top5	B2M	834	871	1303	892	1093
B2M_-_45003947.23-P1_h1_Top5	B2M	560	381	562	454	575
B2M_-_45008269.23-P2_h1_Top5	B2M	1386	1068	1376	1154	967
B4GALT1_+_33167161.23-P1P2_h1_Top5	B4GALT1	1437	1069	1393	1249	1161
B4GALT1_-_33166777.23-P1P2_h1_Top5	B4GALT1	800	469	747	608	363
B4GALT1_-_33167098.23-P1P2_h1_Top5	B4GALT1	887	720	957	885	613
B4GALT1_-_33167114.23-P1P2_h1_Top5	B4GALT1	1221	1132	1539	1419	1212
B4GALT1_-_33167151.23-P1P2_h1_Top5	B4GALT1	514	583	679	577	496
B4GALT2_+_44444940.23-P1P2_h1_Top5	B4GALT2	551	398	456	366	426
B4GALT2_+_44444945.23-P1P2_h1_Top5	B4GALT2	826	663	770	624	655
B4GALT2_+_44445285.23-P1P2_h1_Top5	B4GALT2	506	199	408	376	338
B4GALT2_+_44445388.23-P1P2_h1_Top5	B4GALT2	1581	926	1670	1265	1147
B4GALT2_+_44445508.23-P1P2_h1_Top5	B4GALT2	706	551	762	704	589
B4GALT3_+_161146860.23-P1P2_h1_Top5	B4GALT3	500	512	621	520	391
B4GALT3_+_161147226.23-P1P2_h1_Top5	B4GALT3	906	874	1184	1114	634
B4GALT3_-_161146827.23-P1P2_h1_Top5	B4GALT3	401	519	677	557	481
B4GALT3_-_161146830.23-P1P2_h1_Top5	B4GALT3	491	439	552	358	335
B4GALT3_-_161146833.23-P1P2_h1_Top5	B4GALT3	502	489	544	423	386
B4GALT4_-_118959253.23-P1P2_h1_Top5	B4GALT4	625	630	422	559	397
B4GALT4_-_118959700.23-P1P2_h1_Top5	B4GALT4	741	738	784	575	505
B4GALT4_-_118959703.23-P1P2_h1_Top5	B4GALT4	916	606	1022	1085	830
B4GALT4_-_118959706.23-P1P2_h1_Top5	B4GALT4	1535	854	1711	1516	1275
B4GALT4_-_118959748.23-P1P2_h1_Top5	B4GALT4	25	85	61	69	60
BACE1_+_117186573.23-P1P2_h1_Top5	BACE1	44	80	65	50	100
BACE1_+_117186910.23-P1P2_h1_Top5	BACE1	1104	1128	1165	1006	928
BACE1_+_117186913.23-P1P2_h1_Top5	BACE1	650	537	907	527	527
BACE1_-_117186930.23-P1P2_h1_Top5	BACE1	267	130	251	289	106
BACE1_-_117186976.23-P1P2_h1_Top5	BACE1	621	445	721	491	553
BAG1_+_33264282.23-P1P2_h1_Top5	BAG1	263	263	382	233	256
BAG1_+_33264334.23-P1P2_h1_Top5	BAG1	1079	695	1247	1101	904
BAG1_+_33264347.23-P1P2_h1_Top5	BAG1	431	597	581	533	314
BAG1_+_33264674.23-P1P2_h1_Top5	BAG1	244	415	366	359	408
BAG1_-_33264226.23-P1P2_h1_Top5	BAG1	743	831	876	708	681
BAIAP2L1_+_98030294.23-P1P2_h1_Top5	BAIAP2L1	392	403	393	469	349
BAIAP2L1_-_98030007.23-P1P2_h1_Top5	BAIAP2L1	553	527	787	477	277
BAIAP2L1_-_98030202.23-P1P2_h1_Top5	BAIAP2L1	655	556	682	491	442
BAIAP2L1_-_98030369.23-P1P2_h1_Top5	BAIAP2L1	539	457	803	787	670
BAIAP2L1_-_98030377.23-P1P2_h1_Top5	BAIAP2L1	1549	1339	1730	1377	1694
BBOX1_+_27062979.23-P2_h1_Top5	BBOX1	482	722	439	513	368
BBOX1_+_27076906.23-P1_h1_Top5	BBOX1	623	665	871	637	622
BBOX1_+_27077219.23-P1_h1_Top5	BBOX1	2635	2165	2959	2488	2238
BBOX1_+_27077310.23-P1_h1_Top5	BBOX1	384	291	568	475	310
BBOX1_-_27062990.23-P2_h1_Top5	BBOX1	467	408	414	301	403
BBOX1_-_27063389.23-P2_h1_Top5	BBOX1	884	542	832	698	710
BBOX1_-_27063410.23-P2_h1_Top5	BBOX1	933	1005	1157	1077	863
BBOX1_-_27063414.23-P2_h1_Top5	BBOX1	1094	622	1018	752	732
BBOX1_-_27076980.23-P1_h1_Top5	BBOX1	156	132	136	89	27
BBOX1_-_27076998.23-P1_h1_Top5	BBOX1	12	10	6	0	9
BCAT2_+_49313840.23-P1P2_h1_Top5	BCAT2	576	524	728	607	463
BCAT2_+_49313857.23-P1P2_h1_Top5	BCAT2	1159	1011	1404	1431	1103
BCAT2_+_49314196.23-P1P2_h1_Top5	BCAT2	1095	894	1157	989	846
BCAT2_+_49314243.23-P1P2_h1_Top5	BCAT2	228	184	208	124	168
BCAT2_-_49314274.23-P1P2_h1_Top5	BCAT2	1137	939	1031	921	797
BCKDK_+_31119819.23-P1P2_h1_Top5	BCKDK	2336	1654	2082	2204	1966
BCKDK_+_31119948.23-P1P2_h1_Top5	BCKDK	933	740	1269	1005	1085
BCKDK_+_31120200.23-P1P2_h1_Top5	BCKDK	1389	901	1345	1310	875
BCKDK_-_31119715.23-P1P2_h1_Top5	BCKDK	511	299	324	459	440
BCKDK_-_31120143.23-P1P2_h1_Top5	BCKDK	598	560	631	548	326
BCR_+_23522602.23-P1P2_h1_Top5	BCR	1212	872	988	740	787
BCR_+_23523092.23-P1P2_h1_Top5	BCR	87	149	143	134	70
BCR_+_23523145.23-P1P2_h1_Top5	BCR	664	462	584	401	613
BCR_-_23522662.23-P1P2_h1_Top5	BCR	875	654	936	802	615
BCR_-_23523163.23-P1P2_h1_Top5	BCR	597	580	792	665	465
BDH1_+_197282785.23-P1_h1_Top5	BDH1	228	308	338	261	167
BDH1_+_197282818.23-P1_h1_Top5	BDH1	1444	1074	1561	1035	940
BDH1_+_197282821.23-P1_h1_Top5	BDH1	651	577	691	515	437
BDH1_+_197299833.23-P2_h1_Top5	BDH1	1352	1015	1045	995	946
BDH1_+_197300005.23-P2_h1_Top5	BDH1	1182	938	955	1235	1095
BDH1_+_197300050.23-P2_h1_Top5	BDH1	903	724	1080	822	527
BDH1_+_197300152.23-P2_h1_Top5	BDH1	413	413	425	219	202
BDH1_-_197282430.23-P1_h1_Top5	BDH1	1164	832	963	1069	726
BDH1_-_197282459.23-P1_h1_Top5	BDH1	825	718	672	513	407
BDH1_-_197300158.23-P2_h1_Top5	BDH1	179	206	390	260	258
BDKRB2_+_96671243.23-P1P2_h1_Top5	BDKRB2	858	852	1257	872	702
BDKRB2_-_96671208.23-P1P2_h1_Top5	BDKRB2	54	28	0	7	0
BDKRB2_-_96671212.23-P1P2_h1_Top5	BDKRB2	239	339	304	272	167
BDKRB2_-_96671239.23-P1P2_h1_Top5	BDKRB2	578	636	660	856	699
BDKRB2_-_96671258.23-P1P2_h1_Top5	BDKRB2	1692	1392	1577	1382	1350
BEGAIN_+_101014112.23-P2_h1_Top5	BEGAIN	1208	1270	1172	1208	1016
BEGAIN_+_101014427.23-P2_h1_Top5	BEGAIN	904	790	1113	914	567
BEGAIN_+_101053258.23-P1_h1_Top5	BEGAIN	1227	892	1189	922	699
BEGAIN_+_101053274.23-P1_h1_Top5	BEGAIN	410	407	532	588	299
BEGAIN_+_101053379.23-P1_h1_Top5	BEGAIN	191	203	152	78	189
BEGAIN_+_101053679.23-P1_h1_Top5	BEGAIN	684	493	746	642	544
BEGAIN_-_101013991.23-P2_h1_Top5	BEGAIN	1021	926	1153	844	775
BEGAIN_-_101014000.23-P2_h1_Top5	BEGAIN	24	48	14	36	21
BEGAIN_-_101014193.23-P2_h1_Top5	BEGAIN	456	377	525	378	257
BEGAIN_-_101053338.23-P1_h1_Top5	BEGAIN	971	837	1240	1102	867
BGLAP_+_156182825.23-P1P2_h1_Top5	BGLAP	327	260	369	308	140
BGLAP_-_156182790.23-P1P2_h1_Top5	BGLAP	134	188	203	37	112
BGLAP_-_156182809.23-P1P2_h1_Top5	BGLAP	158	280	193	131	145
BGLAP_-_156182834.23-P1P2_h1_Top5	BGLAP	54	140	60	62	122
BGLAP_-_156182840.23-P1P2_h1_Top5	BGLAP	255	265	217	177	169
BHMT2_+_78365650.23-P1P2_h1_Top5	BHMT2	1169	1091	1278	1370	1115
BHMT2_+_78365811.23-P1P2_h1_Top5	BHMT2	170	356	246	195	121
BHMT2_+_78366015.23-P1P2_h1_Top5	BHMT2	822	982	873	657	650
BHMT2_-_78365608.23-P1P2_h1_Top5	BHMT2	1047	585	927	984	600
BHMT2_-_78365638.23-P1P2_h1_Top5	BHMT2	814	786	727	656	571
BHMT_+_78407660.23-P1P2_h1_Top5	BHMT	841	664	1230	1084	729
BHMT_+_78407670.23-P1P2_h1_Top5	BHMT	441	484	587	458	497
BHMT_+_78407841.23-P1P2_h1_Top5	BHMT	1529	1119	1114	1233	1031
BHMT_+_78408068.23-P1P2_h1_Top5	BHMT	887	850	1046	892	823
BHMT_-_78407639.23-P1P2_h1_Top5	BHMT	716	385	741	677	576
BLK_+_11351913.23-P1P2_h1_Top5	BLK	1972	1572	1934	1697	1405
BLK_-_11351904.23-P1P2_h1_Top5	BLK	1139	977	1287	1173	917
BLK_-_11352324.23-P1P2_h1_Top5	BLK	533	525	559	427	422
BLK_-_11352367.23-P1P2_h1_Top5	BLK	552	435	516	595	453
BLK_-_11352383.23-P1P2_h1_Top5	BLK	491	331	506	565	457
BLVRA_+_43798323.23-P1_h1_Top5	BLVRA	171	190	102	18	86
BLVRA_+_43798673.23-P1_h1_Top5	BLVRA	525	363	555	359	322
BLVRA_+_43803794.23-P2_h1_Top5	BLVRA	302	318	204	281	228
BLVRA_+_43804242.23-P2_h1_Top5	BLVRA	496	492	643	568	460
BLVRA_+_43804270.23-P2_h1_Top5	BLVRA	185	137	73	98	80
BLVRA_-_43798305.23-P1_h1_Top5	BLVRA	662	476	722	824	734
BLVRA_-_43798338.23-P1_h1_Top5	BLVRA	777	631	661	729	590
BLVRA_-_43798688.23-P1_h1_Top5	BLVRA	507	612	998	732	482
BLVRA_-_43803827.23-P2_h1_Top5	BLVRA	1603	1357	1581	1550	1509
BLVRA_-_43804199.23-P2_h1_Top5	BLVRA	968	540	942	728	649
BLVRB_+_40971387.23-P1P2_h1_Top5	BLVRB	461	409	361	317	368
BLVRB_+_40971620.23-P1P2_h1_Top5	BLVRB	18	58	38	66	1
BLVRB_+_40971674.23-P1P2_h1_Top5	BLVRB	3139	2187	3195	2903	2352
BLVRB_-_40971612.23-P1P2_h1_Top5	BLVRB	504	423	749	513	506
BLVRB_-_40971633.23-P1P2_h1_Top5	BLVRB	630	428	871	656	434
BMP2K_+_79697485.23-P1P2_h1_Top5	BMP2K	431	188	356	326	205
BMP2K_+_79697951.23-P1P2_h1_Top5	BMP2K	1575	1121	1429	1227	1051
BMP2K_+_79697973.23-P1P2_h1_Top5	BMP2K	575	394	498	501	324
BMP2K_-_79697740.23-P1P2_h1_Top5	BMP2K	69	91	41	27	20
BMP2K_-_79697913.23-P1P2_h1_Top5	BMP2K	830	782	1382	1148	841
BMPR1A_+_88516399.23-P1P2_h1_Top5	BMPR1A	712	498	900	733	451
BMPR1A_-_88516383.23-P1P2_h1_Top5	BMPR1A	79	123	141	93	98
BMPR1A_-_88516386.23-P1P2_h1_Top5	BMPR1A	390	356	320	423	340
BMPR1A_-_88516389.23-P1P2_h1_Top5	BMPR1A	1553	847	904	944	586
BMPR1A_-_88516862.23-P1P2_h1_Top5	BMPR1A	343	295	410	361	335
BMPR1B_-_95679116.23-P1P2_h1_Top5	BMPR1B	473	442	273	350	332
BMPR1B_-_95679183.23-P1P2_h1_Top5	BMPR1B	437	298	321	364	257
BMPR1B_-_95679535.23-P1P2_h1_Top5	BMPR1B	481	488	569	505	349
BMPR1B_-_95679541.23-P1P2_h1_Top5	BMPR1B	995	834	951	1009	760
BMPR1B_-_95679577.23-P1P2_h1_Top5	BMPR1B	1324	1152	1686	1469	1345
BMPR2_+_203241081.23-P1P2_h1_Top5	BMPR2	416	240	362	451	270
BMPR2_+_203241093.23-P1P2_h1_Top5	BMPR2	569	524	653	616	392
BMPR2_+_203241440.23-P1P2_h1_Top5	BMPR2	423	490	508	304	282
BMPR2_+_203241453.23-P1P2_h1_Top5	BMPR2	761	697	946	842	480
BMPR2_-_203241426.23-P1P2_h1_Top5	BMPR2	592	498	493	562	359
BMX_+_15518931.23-P1P2_h1_Top5	BMX	792	707	693	960	693
BMX_+_15518990.23-P1P2_h1_Top5	BMX	1122	808	1281	1233	1004
BMX_+_15519408.23-P1P2_h1_Top5	BMX	2182	1506	2035	1792	1542
BMX_+_15519413.23-P1P2_h1_Top5	BMX	564	423	625	464	466
BMX_-_15518995.23-P1P2_h1_Top5	BMX	1273	1109	1265	1081	912
BPHL_+_3118965.23-P1P2_h1_Top5	BPHL	808	498	572	584	611
BPHL_+_3118994.23-P1P2_h1_Top5	BPHL	26	38	66	72	22
BPHL_+_3119347.23-P1P2_h1_Top5	BPHL	353	665	603	387	412
BPHL_-_3118980.23-P1P2_h1_Top5	BPHL	375	326	617	457	404
BPHL_-_3118993.23-P1P2_h1_Top5	BPHL	554	596	887	667	477
BPI_+_36932636.23-P1P2_h1_Top5	BPI	764	513	735	876	603
BPI_+_36932649.23-P1P2_h1_Top5	BPI	266	333	464	313	264
BPI_+_36933020.23-P1P2_h1_Top5	BPI	1278	1050	1609	1308	1355
BPI_+_36933042.23-P1P2_h1_Top5	BPI	1150	798	1320	883	659
BPI_-_36932865.23-P1P2_h1_Top5	BPI	606	379	737	532	431
BRAF_+_140624087.23-P1P2_h1_Top5	BRAF	463	372	425	507	471
BRAF_-_140624520.23-P1P2_h1_Top5	BRAF	124	95	94	108	212
BRAF_-_140624678.23-P1P2_h1_Top5	BRAF	1190	1124	1561	1553	1177
BRAF_-_140624717.23-P1P2_h1_Top5	BRAF	1396	1271	1377	1322	883
BRAF_-_140624725.23-P1P2_h1_Top5	BRAF	357	488	630	424	469
BRD2_+_32938718.23-P2_h1_Top5	BRD2	690	764	926	736	563
BRD2_+_32938730.23-P2_h1_Top5	BRD2	897	485	538	543	719
BRD2_+_32938799.23-P2_h1_Top5	BRD2	895	696	813	498	584
BRD2_+_32940025.23-P1_h1_Top5	BRD2	312	359	625	299	197
BRD2_+_32940029.23-P1_h1_Top5	BRD2	336	270	243	183	144
BRD2_+_32940040.23-P1_h1_Top5	BRD2	621	687	585	680	526
BRD2_+_32940409.23-P1_h1_Top5	BRD2	637	510	938	730	561
BRD2_+_32940413.23-P1_h1_Top5	BRD2	305	438	441	457	364
BRD2_-_32938736.23-P2_h1_Top5	BRD2	138	47	156	110	72
BRD2_-_32938775.23-P2_h1_Top5	BRD2	751	604	906	610	581
BRD3_+_136932685.23-P1P2_h1_Top5	BRD3	533	507	818	460	439
BRD3_+_136933110.23-P1P2_h1_Top5	BRD3	255	125	201	122	222
BRD3_+_136933116.23-P1P2_h1_Top5	BRD3	937	577	957	631	562
BRD3_-_136933086.23-P1P2_h1_Top5	BRD3	1009	1021	1018	1019	785
BRD3_-_136933100.23-P1P2_h1_Top5	BRD3	842	699	905	839	705
BRD4_+_15391148.23-ENST00000263377.2,ENST00000371835.4_h1_Top5	BRD4	2088	1214	1819	1381	1283
BRD4_-_15390745.23-ENST00000263377.2,ENST00000371835.4_h1_Top5	BRD4	480	463	512	405	414
BRD4_-_15390749.23-ENST00000263377.2,ENST00000371835.4_h1_Top5	BRD4	408	605	571	485	263
BRD4_-_15390773.23-ENST00000263377.2,ENST00000371835.4_h1_Top5	BRD4	1330	999	1470	1180	987
BRD4_-_15390857.23-ENST00000263377.2,ENST00000371835.4_h1_Top5	BRD4	443	337	609	370	284
BRDT_+_92414997.23-P1P2_h1_Top5	BRDT	1246	988	1391	1199	879
BRDT_+_92415088.23-P1P2_h1_Top5	BRDT	536	468	370	250	197
BRDT_+_92415234.23-P1P2_h1_Top5	BRDT	455	364	409	401	341
BRDT_-_92414973.23-P1P2_h1_Top5	BRDT	901	679	782	577	609
BRDT_-_92415096.23-P1P2_h1_Top5	BRDT	788	712	1133	1017	674
BRSK1_-_55795395.23-P1P2_h1_Top5	BRSK1	1001	938	1247	915	840
BRSK1_-_55795401.23-P1P2_h1_Top5	BRSK1	677	419	613	420	342
BRSK1_-_55795404.23-P1P2_h1_Top5	BRSK1	213	169	279	226	222
BRSK1_-_55795754.23-P1P2_h1_Top5	BRSK1	803	811	1069	857	637
BRSK1_-_55795805.23-P1P2_h1_Top5	BRSK1	518	302	406	287	166
BRSK2_+_1411183.23-P1P2_h1_Top5	BRSK2	615	333	610	827	509
BRSK2_+_1411277.23-P1P2_h1_Top5	BRSK2	382	247	509	275	214
BRSK2_-_1411536.23-P1P2_h1_Top5	BRSK2	959	985	1424	1054	695
BRSK2_-_1411539.23-P1P2_h1_Top5	BRSK2	67	61	41	20	11
BRSK2_-_1411573.23-P1P2_h1_Top5	BRSK2	684	725	760	606	529
BST1_+_15704762.23-P1P2_h1_Top5	BST1	474	320	566	687	450
BST1_-_15704748.23-P1P2_h1_Top5	BST1	670	706	913	528	478
BST1_-_15704751.23-P1P2_h1_Top5	BST1	1157	869	1112	970	822
BST1_-_15704960.23-P1P2_h1_Top5	BST1	949	852	1053	805	797
BST1_-_15705074.23-P1P2_h1_Top5	BST1	522	522	460	418	347
BTK_+_100640836.23-P1P2_h1_Top5	BTK	605	464	722	448	337
BTK_+_100640925.23-P1P2_h1_Top5	BTK	981	691	1045	865	687
BTK_+_100641187.23-P1P2_h1_Top5	BTK	1071	715	970	876	783
BTK_-_100641113.23-P1P2_h1_Top5	BTK	784	640	852	747	579
BTK_-_100641135.23-P1P2_h1_Top5	BTK	1117	801	1054	917	900
BUB1B_-_40453273.23-P1P2_h1_Top5	BUB1B	27	179	115	96	42
BUB1B_-_40453297.23-P1P2_h1_Top5	BUB1B	297	322	273	581	293
BUB1B_-_40453430.23-P1P2_h1_Top5	BUB1B	274	184	223	158	99
BUB1B_-_40453465.23-P1P2_h1_Top5	BUB1B	175	238	333	196	230
BUB1B_-_40453637.23-P1P2_h1_Top5	BUB1B	761	475	1037	772	618
BUB1_+_111435409.23-P1P2_h1_Top5	BUB1	1181	826	745	799	732
BUB1_+_111435626.23-P1P2_h1_Top5	BUB1	133	195	319	244	115
BUB1_+_111435629.23-P1P2_h1_Top5	BUB1	394	369	419	315	238
BUB1_-_111435255.23-P1P2_h1_Top5	BUB1	1847	1683	2152	2080	1504
BUB1_-_111435363.23-P1P2_h1_Top5	BUB1	787	557	915	737	664
C17orf75_+_30669166.23-P1P2_h1_Top5	C17orf75	592	690	759	527	666
C17orf75_+_30669177.23-P1P2_h1_Top5	C17orf75	893	712	673	591	627
C17orf75_+_30669187.23-P1P2_h1_Top5	C17orf75	848	731	1095	853	739
C17orf75_-_30668957.23-P1P2_h1_Top5	C17orf75	678	558	586	563	459
C17orf75_-_30669152.23-P1P2_h1_Top5	C17orf75	436	511	518	421	278
C1QA_+_22963136.23-P1P2_h1_Top5	C1QA	199	164	108	143	79
C1QA_-_22963175.23-P1P2_h1_Top5	C1QA	1025	1012	1002	668	855
C1QA_-_22963188.23-P1P2_h1_Top5	C1QA	345	340	438	352	208
C1QA_-_22963535.23-P1P2_h1_Top5	C1QA	367	331	372	253	181
C1QA_-_22963573.23-P1P2_h1_Top5	C1QA	918	620	1136	830	604
C1QB_+_22979710.23-P1P2_h1_Top5	C1QB	521	419	736	555	469
C1QB_+_22980169.23-P1P2_h1_Top5	C1QB	288	299	344	318	500
C1QB_-_22979726.23-P1P2_h1_Top5	C1QB	2074	1764	2348	1922	1791
C1QB_-_22979740.23-P1P2_h1_Top5	C1QB	143	151	152	275	139
C1QB_-_22979843.23-P1P2_h1_Top5	C1QB	1512	918	1057	981	702
C1QC_+_22970540.23-P1P2_h1_Top5	C1QC	116	141	169	74	77
C1QC_+_22970582.23-P1P2_h1_Top5	C1QC	1944	1509	2106	1608	1367
C1QC_-_22970169.23-P1P2_h1_Top5	C1QC	763	572	829	424	577
C1QC_-_22970394.23-P1P2_h1_Top5	C1QC	1122	819	821	838	814
C1QC_-_22970626.23-P1P2_h1_Top5	C1QC	320	372	401	225	219
C1R_+_7244994.23-P1P2_h1_Top5	C1R	1428	1024	1431	1170	959
C1R_+_7245016.23-P1P2_h1_Top5	C1R	363	472	398	323	229
C1R_-_7244605.23-P1P2_h1_Top5	C1R	689	488	677	688	449
C1R_-_7244637.23-P1P2_h1_Top5	C1R	583	472	531	526	391
C1R_-_7245010.23-P1P2_h1_Top5	C1R	1475	1406	1520	1519	1016
C1S_-_7168019.23-P1P2_h1_Top5	C1S	1741	1296	1642	1557	1290
C1S_-_7168049.23-P1P2_h1_Top5	C1S	483	229	367	263	210
C1S_-_7168083.23-P1P2_h1_Top5	C1S	541	534	555	499	418
C1S_-_7168284.23-P1P2_h1_Top5	C1S	1822	1324	2167	1689	1647
C1S_-_7168456.23-P1P2_h1_Top5	C1S	568	581	670	570	511
C3_+_6720438.23-P1P2_h1_Top5	C3	552	516	621	468	519
C3_+_6720583.23-P1P2_h1_Top5	C3	115	76	0	36	23
C3_-_6720213.23-P1P2_h1_Top5	C3	507	304	559	560	437
C3_-_6720601.23-P1P2_h1_Top5	C3	1189	769	1197	1028	890
C3_-_6720634.23-P1P2_h1_Top5	C3	1020	722	1121	1084	745
C4A_+_31949813.23-ENST00000428956.2_h1_Top5	C4A	504	550	634	675	451
C4A_+_31949863.23-ENST00000428956.2_h1_Top5	C4A	2000	1529	2275	2155	1712
C4A_+_31949878.23-ENST00000428956.2_h1_Top5	C4A	868	636	907	684	614
C4A_-_31950166.23-ENST00000428956.2_h1_Top5	C4A	632	830	902	708	605
C4A_-_31950176.23-ENST00000428956.2_h1_Top5	C4A	646	547	658	617	358
C4B_+_31982551.23-ENST00000435363.2_h1_Top5	C4B	504	550	634	675	451
C4B_+_31982601.23-ENST00000435363.2_h1_Top5	C4B	2000	1529	2275	2155	1712
C4B_+_31982616.23-ENST00000435363.2_h1_Top5	C4B	868	636	907	684	614
C4B_-_31982904.23-ENST00000435363.2_h1_Top5	C4B	632	830	902	708	605
C4B_-_31982914.23-ENST00000435363.2_h1_Top5	C4B	646	547	658	617	358
C5_+_123812097.23-P1P2_h1_Top5	C5	1501	1299	1673	1293	1070
C5_+_123812471.23-P1P2_h1_Top5	C5	490	479	696	528	376
C5_-_123812525.23-P1P2_h1_Top5	C5	775	726	824	825	690
C5_-_123812529.23-P1P2_h1_Top5	C5	800	624	903	543	709
C5_-_123812532.23-P1P2_h1_Top5	C5	183	138	122	130	99
C8G_+_139839778.23-P1P2_h1_Top5	C8G	1351	1244	1971	1638	1403
C8G_+_139840046.23-P1P2_h1_Top5	C8G	889	756	1037	563	604
C8G_+_139840055.23-P1P2_h1_Top5	C8G	715	476	661	633	406
C8G_-_139839725.23-P1P2_h1_Top5	C8G	318	416	363	292	327
C8G_-_139839737.23-P1P2_h1_Top5	C8G	1551	1195	1276	1191	865
C9orf96_+_136243280.23-P1P2_h1_Top5	C9orf96	419	310	406	385	252
C9orf96_+_136243653.23-P1P2_h1_Top5	C9orf96	419	494	578	425	254
C9orf96_+_136243686.23-P1P2_h1_Top5	C9orf96	211	229	374	285	335
C9orf96_-_136243249.23-P1P2_h1_Top5	C9orf96	655	780	924	640	621
C9orf96_-_136243277.23-P1P2_h1_Top5	C9orf96	278	198	281	128	112
CA10_+_50235397.23-P1P2_h1_Top5	CA10	386	302	268	215	299
CA10_+_50235658.23-P1P2_h1_Top5	CA10	1663	1158	1560	1279	1250
CA10_+_50235675.23-P1P2_h1_Top5	CA10	149	158	264	314	116
CA10_+_50236049.23-P1P2_h1_Top5	CA10	1796	1113	1696	1359	1205
CA10_-_50235685.23-P1P2_h1_Top5	CA10	1309	709	1098	1122	1016
CA11_+_49148840.23-P1P2_h1_Top5	CA11	450	252	390	318	265
CA11_+_49148889.23-P1P2_h1_Top5	CA11	1132	956	1028	848	781
CA11_+_49149263.23-P1P2_h1_Top5	CA11	456	402	488	456	334
CA11_+_49149355.23-P1P2_h1_Top5	CA11	1138	854	1186	1112	896
CA11_-_49148908.23-P1P2_h1_Top5	CA11	820	492	918	826	758
CA12_+_63673833.23-P1P2_h1_Top5	CA12	875	764	766	626	520
CA12_+_63673971.23-P1P2_h1_Top5	CA12	938	736	852	823	641
CA12_+_63674021.23-P1P2_h1_Top5	CA12	1188	970	1159	1043	856
CA12_+_63674036.23-P1P2_h1_Top5	CA12	634	328	485	392	232
CA12_+_63674039.23-P1P2_h1_Top5	CA12	705	553	585	564	522
CA13_+_86157720.23-P1P2_h1_Top5	CA13	1598	1622	1746	1474	1291
CA13_+_86158000.23-P1P2_h1_Top5	CA13	1204	1073	1334	1382	1212
CA13_-_86157748.23-P1P2_h1_Top5	CA13	218	250	337	278	219
CA13_-_86157765.23-P1P2_h1_Top5	CA13	898	628	1094	601	735
CA13_-_86158065.23-P1P2_h1_Top5	CA13	278	241	250	162	155
CA14_+_150230498.23-P1P2_h1_Top5	CA14	203	193	250	179	189
CA14_+_150230512.23-P1P2_h1_Top5	CA14	1108	1003	1093	855	790
CA14_-_150230678.23-P1P2_h1_Top5	CA14	956	833	898	1018	660
CA14_-_150230691.23-P1P2_h1_Top5	CA14	1084	792	1302	1098	772
CA14_-_150230796.23-P1P2_h1_Top5	CA14	1408	742	1426	1095	965
CA1_+_86290323.23-P1P2_h1_Top5	CA1	328	321	454	415	331
CA1_-_86290107.23-P1P2_h1_Top5	CA1	1345	825	1173	947	808
CA1_-_86290317.23-P1P2_h1_Top5	CA1	372	273	500	447	531
CA1_-_86290329.23-P1P2_h1_Top5	CA1	619	420	598	589	402
CA1_-_86290335.23-P1P2_h1_Top5	CA1	1580	1151	1484	1092	1071
CA2_+_86376258.23-P1P2_h1_Top5	CA2	1131	1005	1244	1104	941
CA2_+_86376261.23-P1P2_h1_Top5	CA2	1400	1515	1868	1225	1143
CA2_+_86376264.23-P1P2_h1_Top5	CA2	545	299	444	608	441
CA2_+_86376646.23-P1P2_h1_Top5	CA2	139	166	189	92	96
CA2_-_86376327.23-P1P2_h1_Top5	CA2	100	54	167	64	69
CA3_-_86351097.23-P1P2_h1_Top5	CA3	229	222	365	386	275
CA3_-_86351128.23-P1P2_h1_Top5	CA3	753	867	891	748	557
CA3_-_86351132.23-P1P2_h1_Top5	CA3	1133	856	1111	755	779
CA3_-_86351141.23-P1P2_h1_Top5	CA3	870	730	699	526	555
CA3_-_86351154.23-P1P2_h1_Top5	CA3	242	115	168	189	70
CA4_+_58227730.23-P1P2_h1_Top5	CA4	665	518	811	607	574
CA4_-_58227374.23-P1P2_h1_Top5	CA4	420	309	509	414	317
CA4_-_58227431.23-P1P2_h1_Top5	CA4	374	330	298	170	182
CA4_-_58227726.23-P1P2_h1_Top5	CA4	720	660	860	756	529
CA4_-_58227740.23-P1P2_h1_Top5	CA4	1003	1063	1140	1059	864
CA5A_+_87969813.23-P1P2_h1_Top5	CA5A	1093	865	1079	1052	1022
CA5A_+_87969837.23-P1P2_h1_Top5	CA5A	2212	1766	2304	2139	1560
CA5A_+_87969844.23-P1P2_h1_Top5	CA5A	581	523	494	317	252
CA5A_-_87969821.23-P1P2_h1_Top5	CA5A	921	729	1188	1228	864
CA5A_-_87969831.23-P1P2_h1_Top5	CA5A	611	477	739	676	520
CA5B_-_15756390.23-P1P2_h1_Top5	CA5B	347	345	451	687	493
CA5B_-_15756434.23-P1P2_h1_Top5	CA5B	1137	1135	1232	1472	1043
CA5B_-_15756445.23-P1P2_h1_Top5	CA5B	886	702	816	658	511
CA5B_-_15756485.23-P1P2_h1_Top5	CA5B	685	578	559	591	524
CA5B_-_15756902.23-P1P2_h1_Top5	CA5B	833	559	862	906	453
CA6_+_9005952.23-P1P2_h1_Top5	CA6	1969	1166	1876	1270	1363
CA6_+_9005970.23-P1P2_h1_Top5	CA6	1323	834	1150	1235	752
CA6_+_9005994.23-P1P2_h1_Top5	CA6	878	586	749	741	547
CA6_+_9006029.23-P1P2_h1_Top5	CA6	1347	848	1144	854	655
CA6_-_9005951.23-P1P2_h1_Top5	CA6	1001	741	988	1088	923
CA7_+_66878691.23-P1P2_h1_Top5	CA7	1187	816	1318	1090	891
CA7_+_66878722.23-P1P2_h1_Top5	CA7	1160	936	1061	933	668
CA7_-_66878344.23-P1P2_h1_Top5	CA7	853	578	817	660	591
CA7_-_66878359.23-P1P2_h1_Top5	CA7	539	484	599	459	507
CA7_-_66878370.23-P1P2_h1_Top5	CA7	639	580	731	768	432
CA8_-_61193459.23-P1P2_h1_Top5	CA8	182	162	241	116	178
CA8_-_61193488.23-P1P2_h1_Top5	CA8	1638	1395	1709	1654	1220
CA8_-_61193708.23-P1P2_h1_Top5	CA8	1911	1552	1956	1622	1408
CA8_-_61193712.23-P1P2_h1_Top5	CA8	790	593	883	708	574
CA8_-_61193912.23-P1P2_h1_Top5	CA8	815	536	949	872	672
CA9_+_35673915.23-P1P2_h1_Top5	CA9	354	318	362	320	321
CA9_+_35673940.23-P1P2_h1_Top5	CA9	1026	767	1491	1242	1078
CA9_+_35673977.23-P1P2_h1_Top5	CA9	1598	1130	1435	1405	879
CA9_+_35673986.23-P1P2_h1_Top5	CA9	263	501	506	267	231
CA9_+_35674418.23-P1P2_h1_Top5	CA9	1053	1042	828	816	677
CACNA1A_+_13616881.23-P1P2_h1_Top5	CACNA1A	1761	1134	1619	1440	1248
CACNA1A_+_13617110.23-P1P2_h1_Top5	CACNA1A	664	505	680	471	457
CACNA1A_-_13616825.23-P1P2_h1_Top5	CACNA1A	898	588	1004	995	811
CACNA1A_-_13617085.23-P1P2_h1_Top5	CACNA1A	1179	836	1299	1187	660
CACNA1A_-_13617196.23-P1P2_h1_Top5	CACNA1A	627	739	811	704	612
CACNA1B_+_140772223.23-P1P2_h1_Top5	CACNA1B	1101	655	927	901	696
CACNA1B_+_140772667.23-P1P2_h1_Top5	CACNA1B	696	513	629	661	379
CACNA1B_-_140772283.23-P1P2_h1_Top5	CACNA1B	783	570	776	609	474
CACNA1B_-_140772666.23-P1P2_h1_Top5	CACNA1B	259	327	333	297	138
CACNA1B_-_140772681.23-P1P2_h1_Top5	CACNA1B	344	337	419	332	462
CACNA1C_+_2162254.23-P1P2_h1_Top5	CACNA1C	1795	1739	1957	2040	1598
CACNA1C_+_2162389.23-P1P2_h1_Top5	CACNA1C	765	689	897	709	442
CACNA1C_-_2162196.23-P1P2_h1_Top5	CACNA1C	924	663	844	910	654
CACNA1C_-_2162574.23-P1P2_h1_Top5	CACNA1C	1470	1260	1935	1204	1382
CACNA1C_-_2162603.23-P1P2_h1_Top5	CACNA1C	773	580	725	672	492
CACNA1D_+_53528694.23-P1P2_h1_Top5	CACNA1D	564	403	480	486	478
CACNA1D_+_53528698.23-P1P2_h1_Top5	CACNA1D	324	292	394	347	219
CACNA1D_+_53528720.23-P1P2_h1_Top5	CACNA1D	408	356	552	304	341
CACNA1D_-_53528740.23-P1P2_h1_Top5	CACNA1D	488	430	581	491	248
CACNA1D_-_53529084.23-P1P2_h1_Top5	CACNA1D	837	630	875	830	532
CACNA1I_+_39966778.23-P1P2_h1_Top5	CACNA1I	1024	842	1247	1047	861
CACNA1I_+_39966811.23-P1P2_h1_Top5	CACNA1I	1050	653	844	1050	662
CACNA1I_+_39966957.23-P1P2_h1_Top5	CACNA1I	659	541	869	689	574
CACNA1I_-_39967145.23-P1P2_h1_Top5	CACNA1I	550	425	609	576	479
CACNA1I_-_39967156.23-P1P2_h1_Top5	CACNA1I	498	559	497	599	388
CACNA1S_+_201081196.23-P1P2_h1_Top5	CACNA1S	788	634	798	606	471
CACNA1S_+_201081501.23-P1P2_h1_Top5	CACNA1S	578	483	542	480	368
CACNA1S_+_201081522.23-P1P2_h1_Top5	CACNA1S	462	393	539	571	412
CACNA1S_+_201081538.23-P1P2_h1_Top5	CACNA1S	395	269	556	272	293
CACNA1S_+_201081543.23-P1P2_h1_Top5	CACNA1S	1252	665	964	756	780
CACNA2D1_-_82072818.23-P1P2_h1_Top5	CACNA2D1	303	269	482	275	270
CACNA2D1_-_82072843.23-P1P2_h1_Top5	CACNA2D1	446	402	381	376	223
CACNA2D1_-_82073236.23-P1P2_h1_Top5	CACNA2D1	1644	1542	1814	1570	1147
CACNA2D1_-_82073246.23-P1P2_h1_Top5	CACNA2D1	611	494	811	628	450
CACNA2D1_-_82073256.23-P1P2_h1_Top5	CACNA2D1	667	508	538	548	401
CACNA2D2_+_50540967.23-P1P2_h1_Top5	CACNA2D2	1429	1079	1231	1095	883
CACNA2D2_-_50540593.23-P1P2_h1_Top5	CACNA2D2	1129	792	930	859	800
CACNA2D2_-_50540709.23-P1P2_h1_Top5	CACNA2D2	555	496	591	768	420
CACNA2D2_-_50540994.23-P1P2_h1_Top5	CACNA2D2	208	111	128	83	71
CACNA2D2_-_50541020.23-P1P2_h1_Top5	CACNA2D2	1057	664	868	674	799
CACNB1_+_37353849.23-P1P2_h1_Top5	CACNB1	271	260	331	228	223
CACNB1_+_37353862.23-P1P2_h1_Top5	CACNB1	982	792	914	840	551
CACNB1_+_37353871.23-P1P2_h1_Top5	CACNB1	862	970	976	785	777
CACNB1_-_37353807.23-P1P2_h1_Top5	CACNB1	558	431	447	570	336
CACNB1_-_37353836.23-P1P2_h1_Top5	CACNB1	1425	895	1217	1200	908
CACNB2_+_18429385.23-P1_h1_Top5	CACNB2	705	500	552	523	384
CACNB2_+_18429774.23-P1_h1_Top5	CACNB2	346	211	439	285	215
CACNB2_-_18429734.23-P1_h1_Top5	CACNB2	1560	1290	1649	1974	1517
CACNB2_-_18429752.23-P1_h1_Top5	CACNB2	1530	1373	1645	1507	1159
CACNB2_-_18429764.23-P1_h1_Top5	CACNB2	1164	859	1038	997	604
CACNB2_-_18689826.23-P2_h1_Top5	CACNB2	586	540	727	656	637
CACNB2_-_18689893.23-P2_h1_Top5	CACNB2	990	877	1026	864	736
CACNB2_-_18689946.23-P2_h1_Top5	CACNB2	232	252	539	482	341
CACNB2_-_18690041.23-P2_h1_Top5	CACNB2	1384	1097	1495	1528	1040
CACNB2_-_18690056.23-P2_h1_Top5	CACNB2	740	539	814	597	462
CACNB3_+_49209404.23-P2_h1_Top5	CACNB3	185	403	273	202	208
CACNB3_+_49209796.23-P2_h1_Top5	CACNB3	420	305	286	453	328
CACNB3_+_49212301.23-P1_h1_Top5	CACNB3	798	597	943	1026	727
CACNB3_+_49212320.23-P1_h1_Top5	CACNB3	188	117	167	165	123
CACNB3_+_49212331.23-P1_h1_Top5	CACNB3	1428	1259	1594	1330	1043
CACNB3_+_49212707.23-P1_h1_Top5	CACNB3	1382	993	1464	1032	825
CACNB3_-_49209408.23-P2_h1_Top5	CACNB3	764	652	778	907	803
CACNB3_-_49209594.23-P2_h1_Top5	CACNB3	127	191	258	131	131
CACNB3_-_49209628.23-P2_h1_Top5	CACNB3	1014	702	927	1035	819
CACNB3_-_49212309.23-P1_h1_Top5	CACNB3	367	575	647	878	548
CACNB4_+_152830050.23-ENST00000360283.6,ENST00000534999.1_h1_Top5	CACNB4	2091	1569	2287	2068	1613
CACNB4_+_152830465.23-ENST00000360283.6,ENST00000534999.1_h1_Top5	CACNB4	415	306	355	190	177
CACNB4_+_152830507.23-ENST00000360283.6,ENST00000534999.1_h1_Top5	CACNB4	1012	924	1000	1006	761
CACNB4_-_152830409.23-ENST00000360283.6,ENST00000534999.1_h1_Top5	CACNB4	230	263	214	98	227
CACNB4_-_152830517.23-ENST00000360283.6,ENST00000534999.1_h1_Top5	CACNB4	1207	1072	1630	1074	775
CACNG1_+_65040694.23-P1P2_h1_Top5	CACNG1	1468	1072	1431	1126	1227
CACNG1_+_65040715.23-P1P2_h1_Top5	CACNG1	321	278	253	267	175
CACNG1_+_65040719.23-P1P2_h1_Top5	CACNG1	507	419	480	360	322
CACNG1_+_65040747.23-P1P2_h1_Top5	CACNG1	443	417	519	587	423
CACNG1_-_65040753.23-P1P2_h1_Top5	CACNG1	526	595	588	566	312
CALM1_+_90863400.23-P1P2_h1_Top5	CALM1	441	339	312	244	304
CALM1_+_90863405.23-P1P2_h1_Top5	CALM1	359	117	325	143	161
CALM1_+_90863779.23-P1P2_h1_Top5	CALM1	120	189	200	106	166
CALM1_-_90863396.23-P1P2_h1_Top5	CALM1	847	750	824	565	519
CALM1_-_90863816.23-P1P2_h1_Top5	CALM1	1668	1171	1406	1257	1165
CALM2_+_47403639.23-P1P2_h1_Top5	CALM2	973	911	1083	916	805
CALM2_+_47403965.23-P1P2_h1_Top5	CALM2	1171	1161	1791	1141	975
CALM2_+_47404016.23-P1P2_h1_Top5	CALM2	895	713	1079	952	775
CALM2_-_47403403.23-P1P2_h1_Top5	CALM2	467	465	441	457	345
CALM2_-_47403900.23-P1P2_h1_Top5	CALM2	163	167	171	106	83
CALM3_+_47104530.23-ENST00000291295.9_h1_Top5	CALM3	402	217	511	370	277
CALM3_-_47104549.23-ENST00000291295.9_h1_Top5	CALM3	482	461	617	517	351
CALM3_-_47104749.23-ENST00000291295.9_h1_Top5	CALM3	3	28	20	0	0
CALM3_-_47104879.23-ENST00000291295.9_h1_Top5	CALM3	1166	802	1254	902	820
CALM3_-_47104989.23-ENST00000291295.9_h1_Top5	CALM3	875	811	1222	868	588
CALR_+_13049424.23-P1P2_h1_Top5	CALR	121	155	237	158	110
CALR_+_13049478.23-P1P2_h1_Top5	CALR	213	359	259	162	179
CALR_-_13049450.23-P1P2_h1_Top5	CALR	829	315	740	503	315
CALR_-_13049826.23-P1P2_h1_Top5	CALR	732	493	781	636	427
CALR_-_13050827.23-P1P2_h1_Top5	CALR	971	858	1109	757	575
CALY_+_135139581.23-P2_h1_Top5	CALY	656	504	643	384	652
CALY_+_135139764.23-P2_h1_Top5	CALY	1181	947	1137	780	709
CALY_+_135149991.23-P1_h1_Top5	CALY	1501	1235	1447	1136	1068
CALY_+_135150007.23-P1_h1_Top5	CALY	1321	1249	1375	1207	1179
CALY_-_135139307.23-P2_h1_Top5	CALY	340	308	305	264	148
CALY_-_135139731.23-P2_h1_Top5	CALY	775	758	854	717	694
CALY_-_135139792.23-P2_h1_Top5	CALY	111	62	59	41	37
CALY_-_135150342.23-P1_h1_Top5	CALY	641	754	735	585	587
CALY_-_135150351.23-P1_h1_Top5	CALY	509	491	592	412	483
CALY_-_135150376.23-P1_h1_Top5	CALY	372	219	366	254	201
CAMK1D_+_12391983.23-P1P2_h1_Top5	CAMK1D	1518	1476	1753	1219	1232
CAMK1D_+_12392022.23-P1P2_h1_Top5	CAMK1D	523	277	504	429	337
CAMK1D_+_12392167.23-P1P2_h1_Top5	CAMK1D	512	357	388	446	347
CAMK1D_-_12391587.23-P1P2_h1_Top5	CAMK1D	381	246	337	270	263
CAMK1D_-_12391597.23-P1P2_h1_Top5	CAMK1D	403	413	498	509	575
CAMK1G_+_209757057.23-P1_h1_Top5	CAMK1G	635	550	818	517	424
CAMK1G_+_209757104.23-P1_h1_Top5	CAMK1G	1325	932	1223	1516	1005
CAMK1G_+_209757456.23-P1_h1_Top5	CAMK1G	904	741	939	754	664
CAMK1G_+_209781037.23-P2_h1_Top5	CAMK1G	1340	1527	1556	1312	1045
CAMK1G_+_209781053.23-P2_h1_Top5	CAMK1G	786	783	1075	648	808
CAMK1G_+_209781059.23-P2_h1_Top5	CAMK1G	176	234	175	271	226
CAMK1G_+_209781088.23-P2_h1_Top5	CAMK1G	902	758	653	804	693
CAMK1G_-_209757073.23-P1_h1_Top5	CAMK1G	601	684	676	750	517
CAMK1G_-_209757484.23-P1_h1_Top5	CAMK1G	858	874	806	780	594
CAMK1G_-_209781067.23-P2_h1_Top5	CAMK1G	1010	805	1191	944	807
CAMK1_+_9811178.23-P1P2_h1_Top5	CAMK1	465	237	364	329	281
CAMK1_+_9811259.23-P1P2_h1_Top5	CAMK1	412	455	733	394	456
CAMK1_+_9811576.23-P1P2_h1_Top5	CAMK1	262	175	366	139	181
CAMK1_-_9811423.23-P1P2_h1_Top5	CAMK1	407	220	410	344	327
CAMK1_-_9811451.23-P1P2_h1_Top5	CAMK1	596	663	707	713	520
CAMK2A_+_149668898.23-P1P2_h1_Top5	CAMK2A	772	891	879	622	622
CAMK2A_+_149669087.23-P1P2_h1_Top5	CAMK2A	731	974	721	894	944
CAMK2A_+_149669255.23-P1P2_h1_Top5	CAMK2A	386	209	487	308	374
CAMK2A_+_149669276.23-P1P2_h1_Top5	CAMK2A	690	732	625	530	545
CAMK2A_+_149669307.23-P1P2_h1_Top5	CAMK2A	346	295	547	488	348
CAMK2B_+_44364942.23-P1P2_h1_Top5	CAMK2B	1538	1208	1685	1324	1332
CAMK2B_+_44364958.23-P1P2_h1_Top5	CAMK2B	397	259	309	387	249
CAMK2B_-_44364988.23-P1P2_h1_Top5	CAMK2B	732	761	821	716	668
CAMK2B_-_44365012.23-P1P2_h1_Top5	CAMK2B	978	889	1219	1148	654
CAMK2B_-_44365131.23-P1P2_h1_Top5	CAMK2B	691	528	782	619	428
CAMK2D_+_114682914.23-P1P2_h1_Top5	CAMK2D	718	580	623	574	671
CAMK2D_-_114682323.23-P1P2_h1_Top5	CAMK2D	512	523	530	710	540
CAMK2D_-_114682840.23-P1P2_h1_Top5	CAMK2D	863	689	681	493	436
CAMK2D_-_114682878.23-P1P2_h1_Top5	CAMK2D	492	515	504	610	419
CAMK2D_-_114682883.23-P1P2_h1_Top5	CAMK2D	661	476	517	535	486
CAMK2G_+_75634255.23-P1P2_h1_Top5	CAMK2G	714	594	706	659	639
CAMK2G_-_75633906.23-P1P2_h1_Top5	CAMK2G	2983	2508	3388	3384	2793
CAMK2G_-_75634117.23-P1P2_h1_Top5	CAMK2G	853	741	831	1035	434
CAMK2G_-_75634264.23-P1P2_h1_Top5	CAMK2G	700	453	618	373	392
CAMK2G_-_75634301.23-P1P2_h1_Top5	CAMK2G	1142	845	1319	917	790
CAMK2N1_-_20812260.23-P1P2_h1_Top5	CAMK2N1	441	529	570	528	480
CAMK2N1_-_20812324.23-P1P2_h1_Top5	CAMK2N1	742	579	803	756	619
CAMK2N1_-_20812336.23-P1P2_h1_Top5	CAMK2N1	774	606	787	498	474
CAMK2N1_-_20812403.23-P1P2_h1_Top5	CAMK2N1	338	424	453	507	293
CAMK2N1_-_20812471.23-P1P2_h1_Top5	CAMK2N1	411	317	422	262	221
CAMK4_+_110560439.23-P1P2_h1_Top5	CAMK4	534	700	899	577	498
CAMK4_+_110560518.23-P1P2_h1_Top5	CAMK4	72	81	120	103	80
CAMK4_+_110560576.23-P1P2_h1_Top5	CAMK4	1085	858	782	799	637
CAMK4_-_110560134.23-P1P2_h1_Top5	CAMK4	622	456	656	647	506
CAMK4_-_110560347.23-P1P2_h1_Top5	CAMK4	686	407	921	999	660
CAMKK1_+_3796149.23-P1P2_h1_Top5	CAMKK1	92	298	196	138	141
CAMKK1_+_3796272.23-P1P2_h1_Top5	CAMKK1	593	406	434	486	450
CAMKK1_-_3795976.23-P1P2_h1_Top5	CAMKK1	503	492	419	439	302
CAMKK1_-_3796085.23-P1P2_h1_Top5	CAMKK1	804	766	672	877	566
CAMKK1_-_3796331.23-P1P2_h1_Top5	CAMKK1	39	82	120	82	42
CAMKK2_+_121734109.23-P1P2_h1_Top5	CAMKK2	459	371	443	453	290
CAMKK2_+_121734321.23-P1P2_h1_Top5	CAMKK2	1400	949	1284	1221	1012
CAMKK2_-_121734139.23-P1P2_h1_Top5	CAMKK2	859	614	627	811	439
CAMKK2_-_121734444.23-P1P2_h1_Top5	CAMKK2	989	948	1073	816	735
CAMKK2_-_121734488.23-P1P2_h1_Top5	CAMKK2	237	235	565	491	222
CAMKV_+_49906896.23-P1P2_h1_Top5	CAMKV	1282	1128	1511	1136	860
CAMKV_+_49907271.23-P1P2_h1_Top5	CAMKV	209	261	304	256	179
CAMKV_+_49907311.23-P1P2_h1_Top5	CAMKV	1905	1479	1927	1961	1466
CAMKV_-_49906913.23-P1P2_h1_Top5	CAMKV	856	574	941	530	453
CAMKV_-_49907319.23-P1P2_h1_Top5	CAMKV	613	469	872	615	530
CAMLG_+_134074236.23-P1P2_h1_Top5	CAMLG	458	551	584	574	295
CAMLG_+_134074249.23-P1P2_h1_Top5	CAMLG	1787	1370	1896	1402	1018
CAMLG_+_134074282.23-P1P2_h1_Top5	CAMLG	817	610	643	578	545
CAMLG_+_134074669.23-P1P2_h1_Top5	CAMLG	933	637	1054	914	648
CAMLG_-_134074322.23-P1P2_h1_Top5	CAMLG	892	582	741	733	722
CAMP_+_48265026.23-P1P2_h1_Top5	CAMP	1556	1749	1474	1314	1305
CAMP_+_48265373.23-P1P2_h1_Top5	CAMP	1351	1320	1728	1557	1463
CAMP_-_48264975.23-P1P2_h1_Top5	CAMP	583	503	726	656	559
CAMP_-_48264983.23-P1P2_h1_Top5	CAMP	1175	1101	1386	1204	951
CAMP_-_48265020.23-P1P2_h1_Top5	CAMP	261	329	287	130	87
CANT1_+_77005768.23-P1P2_h1_Top5	CANT1	312	274	415	361	365
CANT1_-_77005380.23-P1P2_h1_Top5	CANT1	666	356	547	527	445
CANT1_-_77005406.23-P1P2_h1_Top5	CANT1	1347	1058	1573	808	1038
CANT1_-_77005439.23-P1P2_h1_Top5	CANT1	700	564	869	698	465
CANT1_-_77005778.23-P1P2_h1_Top5	CANT1	677	325	544	510	465
CANX_+_179125981.23-P1_h1_Top5	CANX	922	794	1248	1185	1137
CANX_+_179126015.23-P1_h1_Top5	CANX	377	436	425	366	413
CANX_+_179126021.23-P1_h1_Top5	CANX	726	591	650	638	516
CANX_+_179133102.23-P2_h1_Top5	CANX	2151	1960	2195	1910	1614
CANX_-_179125947.23-P1_h1_Top5	CANX	980	857	1040	911	659
CANX_-_179126011.23-P1_h1_Top5	CANX	671	468	509	475	389
CANX_-_179132749.23-P2_h1_Top5	CANX	1580	1188	2010	1676	1109
CANX_-_179132963.23-P2_h1_Top5	CANX	520	364	642	421	423
CANX_-_179133132.23-P2_h1_Top5	CANX	1359	1153	1085	1069	855
CANX_-_179133208.23-P2_h1_Top5	CANX	5749	4411	5915	5423	4858
CAPN1_+_64949419.23-P1P2_h1_Top5	CAPN1	669	511	762	559	543
CAPN1_+_64949444.23-P1P2_h1_Top5	CAPN1	1773	1626	2305	1936	1887
CAPN1_+_64949477.23-P1P2_h1_Top5	CAPN1	431	301	439	237	299
CAPN1_+_64949856.23-P1P2_h1_Top5	CAPN1	1658	1069	1787	1754	1431
CAPN1_-_64949451.23-P1P2_h1_Top5	CAPN1	431	475	537	306	316
CAPNS1_+_36631379.23-P1P2_h1_Top5	CAPNS1	1206	865	1057	1137	769
CAPNS1_+_36631398.23-P1P2_h1_Top5	CAPNS1	205	228	281	207	151
CAPNS1_+_36631483.23-P1P2_h1_Top5	CAPNS1	523	656	698	606	399
CAPNS1_-_36631046.23-P1P2_h1_Top5	CAPNS1	458	570	707	457	384
CAPNS1_-_36631056.23-P1P2_h1_Top5	CAPNS1	423	296	542	347	369
CARTPT_+_71015180.23-P1P2_h1_Top5	CARTPT	282	366	281	269	199
CARTPT_+_71015560.23-P1P2_h1_Top5	CARTPT	878	839	888	987	862
CARTPT_-_71015511.23-P1P2_h1_Top5	CARTPT	1509	1033	1530	1165	1047
CARTPT_-_71015526.23-P1P2_h1_Top5	CARTPT	145	255	250	189	159
CARTPT_-_71015538.23-P1P2_h1_Top5	CARTPT	724	699	741	690	678
CASK_+_41782332.23-P1P2_h1_Top5	CASK	375	210	245	276	123
CASK_+_41782335.23-P1P2_h1_Top5	CASK	1069	657	1042	644	670
CASK_-_41782259.23-P1P2_h1_Top5	CASK	158	290	239	351	134
CASK_-_41782289.23-P1P2_h1_Top5	CASK	853	954	1285	903	820
CASK_-_41782698.23-P1P2_h1_Top5	CASK	348	441	478	450	282
CASP7_+_115439705.23-P1P2_h1_Top5	CASP7	382	449	513	450	257
CASP7_+_115439715.23-P1P2_h1_Top5	CASP7	364	390	708	553	368
CASP7_+_115439718.23-P1P2_h1_Top5	CASP7	1246	1232	1308	1246	907
CASP7_+_115440132.23-P1P2_h1_Top5	CASP7	116	185	356	257	279
CASP7_-_115439692.23-P1P2_h1_Top5	CASP7	742	554	714	673	389
CASR_+_121902901.23-P1P2_h1_Top5	CASR	226	149	152	47	88
CASR_+_121902954.23-P1P2_h1_Top5	CASR	790	696	988	735	710
CASR_-_121902593.23-P1P2_h1_Top5	CASR	395	265	229	139	182
CASR_-_121902759.23-P1P2_h1_Top5	CASR	238	181	210	102	76
CASR_-_121903029.23-P1P2_h1_Top5	CASR	797	705	1241	882	732
CAST_+_95998193.23-P2_h1_Top5	CAST	797	752	973	902	711
CAST_+_95998268.23-P2_h1_Top5	CAST	429	564	395	298	161
CAST_+_96038587.23-P1_h1_Top5	CAST	539	571	447	571	342
CAST_+_96038681.23-P1_h1_Top5	CAST	685	502	499	576	447
CAST_+_96038695.23-P1_h1_Top5	CAST	592	766	743	551	425
CAST_-_95997966.23-P2_h1_Top5	CAST	590	723	822	613	438
CAST_-_95997979.23-P2_h1_Top5	CAST	1358	1191	1685	1212	1048
CAST_-_95998431.23-P2_h1_Top5	CAST	1362	989	1512	1050	1104
CAST_-_96038519.23-P1_h1_Top5	CAST	522	412	451	512	496
CAST_-_96038545.23-P1_h1_Top5	CAST	159	106	79	147	63
CAT_+_34460511.23-P1_h1_Top5	CAT	410	367	467	235	249
CAT_+_34460525.23-P1_h1_Top5	CAT	503	355	447	495	206
CAT_+_34460551.23-P1_h1_Top5	CAT	828	755	763	733	685
CAT_+_34478217.23-P2_h1_Top5	CAT	1158	774	929	777	645
CAT_-_34460507.23-P1_h1_Top5	CAT	413	299	312	355	305
CAT_-_34460861.23-P1_h1_Top5	CAT	810	620	821	711	769
CAT_-_34478248.23-P2_h1_Top5	CAT	1314	895	1438	924	979
CAT_-_34478256.23-P2_h1_Top5	CAT	13	47	17	44	36
CAT_-_34478267.23-P2_h1_Top5	CAT	539	314	291	395	423
CAT_-_34478703.23-P2_h1_Top5	CAT	1340	1175	1370	1042	1186
CBR1_+_37442295.23-P1P2_h1_Top5	CBR1	937	718	912	942	702
CBR1_+_37442368.23-P1P2_h1_Top5	CBR1	323	284	222	433	194
CBR1_-_37442302.23-P1P2_h1_Top5	CBR1	801	638	739	488	444
CBR1_-_37442339.23-P1P2_h1_Top5	CBR1	1152	995	1372	998	909
CBR1_-_37442702.23-P1P2_h1_Top5	CBR1	964	764	1346	1061	804
CBS_-_44495505.23-P1P2_h1_Top5	CBS	562	470	579	484	497
CBS_-_44495867.23-P1P2_h1_Top5	CBS	1324	1255	1630	1307	1009
CBS_-_44495886.23-P1P2_h1_Top5	CBS	752	746	1116	544	542
CBS_-_44495894.23-P1P2_h1_Top5	CBS	391	317	388	514	215
CBS_-_44495934.23-P1P2_h1_Top5	CBS	1491	738	1285	982	739
CCBL1_+_131644175.23-P1P2_h1_Top5	CCBL1	139	213	165	153	87
CCBL1_+_131644186.23-P1P2_h1_Top5	CCBL1	1613	962	1605	1116	917
CCBL1_+_131644194.23-P1P2_h1_Top5	CCBL1	1221	828	1040	1086	800
CCBL1_+_131644214.23-P1P2_h1_Top5	CCBL1	1766	1470	2005	1892	1276
CCBL1_-_131644221.23-P1P2_h1_Top5	CCBL1	706	732	740	535	564
CCBL2_+_89458258.23-P1P2_h1_Top5	CCBL2	520	361	629	620	426
CCBL2_+_89458266.23-P1P2_h1_Top5	CCBL2	574	551	640	562	419
CCBL2_+_89458283.23-P1P2_h1_Top5	CCBL2	361	311	490	485	412
CCBL2_+_89458288.23-P1P2_h1_Top5	CCBL2	812	413	1029	804	914
CCBL2_+_89458291.23-P1P2_h1_Top5	CCBL2	469	301	511	612	408
CCKAR_+_26491666.23-P1P2_h1_Top5	CCKAR	995	716	889	616	578
CCKAR_+_26491712.23-P1P2_h1_Top5	CCKAR	1435	1352	1556	1310	1186
CCKAR_+_26492035.23-P1P2_h1_Top5	CCKAR	50	166	124	113	70
CCKAR_+_26492061.23-P1P2_h1_Top5	CCKAR	645	752	747	389	489
CCKAR_-_26491843.23-P1P2_h1_Top5	CCKAR	246	200	197	101	206
CCL8_+_32646505.23-P1P2_h1_Top5	CCL8	296	191	195	229	119
CCL8_+_32646511.23-P1P2_h1_Top5	CCL8	240	443	366	367	329
CCL8_+_32646710.23-P1P2_h1_Top5	CCL8	1168	861	1281	1205	941
CCL8_-_32646449.23-P1P2_h1_Top5	CCL8	1273	1469	1278	1286	1029
CCL8_-_32646459.23-P1P2_h1_Top5	CCL8	711	634	700	812	601
CCR5_+_46412474.23-P1P2_h1_Top5	CCR5	284	160	282	126	117
CCR5_+_46412818.23-P1P2_h1_Top5	CCR5	1068	1205	1500	1439	900
CCR5_+_46412844.23-P1P2_h1_Top5	CCR5	129	124	162	84	117
CCR5_+_46412888.23-P1P2_h1_Top5	CCR5	2249	1603	2483	2213	1693
CCR5_-_46412917.23-P1P2_h1_Top5	CCR5	422	245	453	332	349
CCT3_+_156308067.23-P1P2_h1_Top5	CCT3	104	126	84	121	25
CCT3_-_156307687.23-P1P2_h1_Top5	CCT3	117	327	144	134	149
CCT3_-_156307863.23-P1P2_h1_Top5	CCT3	170	227	265	113	135
CCT3_-_156307976.23-P1P2_h1_Top5	CCT3	329	152	210	205	135
CCT3_-_156307996.23-P1P2_h1_Top5	CCT3	260	218	281	123	133
CD1A_+_158224667.23-P1P2_h1_Top5	CD1A	1080	1061	1110	1026	747
CD1A_-_158224219.23-P1P2_h1_Top5	CD1A	1373	1076	1425	1386	1067
CD1A_-_158224222.23-P1P2_h1_Top5	CD1A	626	568	649	494	413
CD1A_-_158224302.23-P1P2_h1_Top5	CD1A	683	539	924	745	623
CD1A_-_158224724.23-P1P2_h1_Top5	CD1A	904	668	892	1359	504
CD1D_+_158150733.23-P1P2_h1_Top5	CD1D	325	398	388	396	334
CD1D_+_158151143.23-P1P2_h1_Top5	CD1D	640	424	809	454	399
CD1D_-_158150703.23-P1P2_h1_Top5	CD1D	1404	1167	1511	1209	827
CD1D_-_158150719.23-P1P2_h1_Top5	CD1D	1341	1150	1135	1099	816
CD1D_-_158150739.23-P1P2_h1_Top5	CD1D	853	890	1027	808	761
CD209_+_7811980.23-P1P2_h1_Top5	CD209	461	277	554	371	395
CD209_+_7812402.23-P1P2_h1_Top5	CD209	186	235	208	197	211
CD209_+_7812451.23-P1P2_h1_Top5	CD209	1149	769	1287	1032	1125
CD209_+_7812455.23-P1P2_h1_Top5	CD209	2816	2149	2788	2483	1981
CD209_-_7812435.23-P1P2_h1_Top5	CD209	850	766	632	667	510
CD247_+_167487323.23-P1P2_h1_Top5	CD247	263	388	342	299	167
CD247_+_167487350.23-P1P2_h1_Top5	CD247	1202	791	1110	843	703
CD247_+_167487623.23-P1P2_h1_Top5	CD247	939	1001	1125	966	718
CD247_-_167487282.23-P1P2_h1_Top5	CD247	250	284	442	381	371
CD247_-_167487768.23-P1P2_h1_Top5	CD247	733	473	503	565	574
CD33_+_51729005.23-P1P2_h1_Top5	CD33	958	792	1076	699	780
CD33_+_51729086.23-P1P2_h1_Top5	CD33	1059	824	997	890	711
CD33_+_51729159.23-P1P2_h1_Top5	CD33	215	190	101	84	82
CD33_+_51729507.23-P1P2_h1_Top5	CD33	751	516	665	316	472
CD33_-_51728897.23-P1P2_h1_Top5	CD33	732	886	706	653	667
CD3D_+_118213247.23-P1P2_h1_Top5	CD3D	880	935	992	844	675
CD3D_+_118213387.23-P1P2_h1_Top5	CD3D	606	367	744	603	568
CD3D_+_118213391.23-P1P2_h1_Top5	CD3D	530	396	637	491	448
CD3D_-_118213331.23-P1P2_h1_Top5	CD3D	970	764	1103	1105	784
CD3D_-_118213377.23-P1P2_h1_Top5	CD3D	381	301	383	472	330
CD3E_+_118175516.23-P1P2_h1_Top5	CD3E	707	369	622	636	434
CD3E_+_118175886.23-P1P2_h1_Top5	CD3E	21	114	70	106	21
CD3E_-_118175491.23-P1P2_h1_Top5	CD3E	1069	830	1245	1001	690
CD3E_-_118175687.23-P1P2_h1_Top5	CD3E	1381	869	1398	1051	1075
CD3E_-_118175913.23-P1P2_h1_Top5	CD3E	494	403	516	400	364
CD3G_+_118215108.23-P1P2_h1_Top5	CD3G	841	615	745	458	409
CD3G_+_118215119.23-P1P2_h1_Top5	CD3G	324	364	470	533	430
CD3G_+_118215516.23-P1P2_h1_Top5	CD3G	644	420	451	491	440
CD3G_-_118215053.23-P1P2_h1_Top5	CD3G	49	45	108	76	46
CD3G_-_118215076.23-P1P2_h1_Top5	CD3G	633	594	743	662	439
CD46_+_207925463.23-P1P2_h1_Top5	CD46	466	350	439	381	276
CD46_+_207925964.23-P1P2_h1_Top5	CD46	352	338	430	287	436
CD46_-_207925473.23-P1P2_h1_Top5	CD46	844	845	780	573	624
CD46_-_207925851.23-P1P2_h1_Top5	CD46	275	256	289	364	246
CD46_-_207925976.23-P1P2_h1_Top5	CD46	520	556	650	554	397
CD4_+_6898750.23-P1P2_h1_Top5	CD4	1203	1048	1467	909	920
CD4_+_6898908.23-P1P2_h1_Top5	CD4	1544	867	1395	973	1135
CD4_-_6899142.23-P1P2_h1_Top5	CD4	890	900	958	967	814
CD4_-_6899161.23-P1P2_h1_Top5	CD4	728	610	875	733	558
CD4_-_6899175.23-P1P2_h1_Top5	CD4	1239	912	1462	1386	992
CD52_+_26644443.23-P1P2_h1_Top5	CD52	1137	834	1230	930	949
CD52_+_26644446.23-P1P2_h1_Top5	CD52	848	642	882	997	664
CD52_+_26644480.23-P1P2_h1_Top5	CD52	2155	1864	1886	1656	1428
CD52_+_26644903.23-P1P2_h1_Top5	CD52	1153	1139	1403	1154	999
CD52_-_26644811.23-P1P2_h1_Top5	CD52	303	190	348	454	267
CD55_+_207495045.23-P1P2_h1_Top5	CD55	1055	953	1445	1225	1017
CD55_+_207495088.23-P1P2_h1_Top5	CD55	796	818	1126	959	610
CD55_+_207495720.23-P1P2_h1_Top5	CD55	1225	1057	1295	1149	818
CD55_-_207495079.23-P1P2_h1_Top5	CD55	205	239	378	300	279
CD55_-_207495267.23-P1P2_h1_Top5	CD55	260	246	203	175	255
CD80_+_119278427.23-P1P2_h1_Top5	CD80	893	918	1179	970	892
CD80_-_119278036.23-P1P2_h1_Top5	CD80	1664	1385	1567	1133	1392
CD80_-_119278157.23-P1P2_h1_Top5	CD80	2156	1807	1791	1430	1523
CD80_-_119278188.23-P1P2_h1_Top5	CD80	1202	1532	1696	1455	1501
CD80_-_119278501.23-P1P2_h1_Top5	CD80	453	498	640	381	332
CD86_+_121774694.23-P1_h1_Top5	CD86	503	352	421	549	368
CD86_+_121796717.23-P2_h1_Top5	CD86	1971	1605	1747	1261	1535
CD86_-_121774225.23-P1_h1_Top5	CD86	2136	1410	1796	1509	1352
CD86_-_121774236.23-P1_h1_Top5	CD86	607	357	644	416	484
CD86_-_121774287.23-P1_h1_Top5	CD86	1240	1199	1408	1013	1056
CD86_-_121774297.23-P1_h1_Top5	CD86	719	536	739	754	746
CD86_-_121796729.23-P2_h1_Top5	CD86	1715	1260	1736	1478	1244
CD86_-_121796768.23-P2_h1_Top5	CD86	738	555	908	680	514
CD86_-_121796926.23-P2_h1_Top5	CD86	939	683	1090	912	749
CD86_-_121797180.23-P2_h1_Top5	CD86	1745	1576	1598	1501	1238
CDA_+_20915608.23-P1P2_h1_Top5	CDA	1194	1090	1187	1224	928
CDA_+_20915714.23-P1P2_h1_Top5	CDA	677	559	691	643	446
CDA_+_20916096.23-P1P2_h1_Top5	CDA	1577	1127	1724	1439	1173
CDA_-_20915533.23-P1P2_h1_Top5	CDA	582	621	524	728	476
CDA_-_20915957.23-P1P2_h1_Top5	CDA	593	328	462	381	369
CDC14A_+_100818072.23-P1P2_h1_Top5	CDC14A	870	809	792	1002	753
CDC14A_+_100818076.23-P1P2_h1_Top5	CDC14A	1317	926	1106	1065	947
CDC14A_+_100818093.23-P1P2_h1_Top5	CDC14A	1231	1085	1511	983	895
CDC14A_+_100818104.23-P1P2_h1_Top5	CDC14A	848	598	708	422	537
CDC14A_-_100818042.23-P1P2_h1_Top5	CDC14A	792	779	683	777	659
CDC14B_-_99381314.23-P1P2_h1_Top5	CDC14B	598	333	399	255	264
CDC14B_-_99381352.23-P1P2_h1_Top5	CDC14B	310	274	346	254	275
CDC14B_-_99381431.23-P1P2_h1_Top5	CDC14B	1962	1604	2005	1637	1157
CDC14B_-_99382080.23-P1P2_h1_Top5	CDC14B	588	501	666	388	480
CDC14B_-_99382112.23-P1P2_h1_Top5	CDC14B	194	198	223	111	171
CDC25A_+_48229063.23-P1P2_h1_Top5	CDC25A	881	767	861	734	609
CDC25A_+_48229841.23-P1P2_h1_Top5	CDC25A	527	390	675	446	537
CDC25A_+_48229851.23-P1P2_h1_Top5	CDC25A	389	277	311	274	338
CDC25A_-_48229649.23-P1P2_h1_Top5	CDC25A	876	753	1061	850	619
CDC25A_-_48229900.23-P1P2_h1_Top5	CDC25A	894	426	719	769	542
CDC25B_+_3776964.23-P1P2_h1_Top5	CDC25B	714	493	717	497	495
CDC25B_+_3777015.23-P1P2_h1_Top5	CDC25B	215	158	114	120	107
CDC25B_-_3776960.23-P1P2_h1_Top5	CDC25B	729	859	838	510	771
CDC25B_-_3776969.23-P1P2_h1_Top5	CDC25B	853	545	761	520	441
CDC25B_-_3777393.23-P1P2_h1_Top5	CDC25B	612	376	587	441	444
CDC25C_+_137667466.23-P1P2_h1_Top5	CDC25C	1037	934	1141	677	619
CDC25C_-_137667079.23-P1P2_h1_Top5	CDC25C	730	710	1023	846	798
CDC25C_-_137667425.23-P1P2_h1_Top5	CDC25C	609	452	601	521	524
CDC25C_-_137667439.23-P1P2_h1_Top5	CDC25C	336	231	433	240	235
CDC25C_-_137667477.23-P1P2_h1_Top5	CDC25C	495	521	534	497	423
CDC42BPA_+_227505740.23-P1P2_h1_Top5	CDC42BPA	609	495	736	448	496
CDC42BPA_+_227506098.23-P1P2_h1_Top5	CDC42BPA	612	430	647	606	375
CDC42BPA_+_227506138.23-P1P2_h1_Top5	CDC42BPA	261	224	321	238	219
CDC42BPA_+_227506150.23-P1P2_h1_Top5	CDC42BPA	1228	1078	1367	1285	1210
CDC42BPA_-_227506038.23-P1P2_h1_Top5	CDC42BPA	612	536	778	876	598
CDC42BPB_+_103523492.23-P1P2_h1_Top5	CDC42BPB	416	522	482	248	297
CDC42BPB_+_103523823.23-P1P2_h1_Top5	CDC42BPB	304	243	447	339	217
CDC42BPB_+_103523826.23-P1P2_h1_Top5	CDC42BPB	119	104	121	67	92
CDC42BPB_-_103523702.23-P1P2_h1_Top5	CDC42BPB	1453	745	979	823	763
CDC42BPB_-_103523842.23-P1P2_h1_Top5	CDC42BPB	321	229	354	322	292
CDC42BPG_+_64612032.23-P1P2_h1_Top5	CDC42BPG	741	835	1048	854	672
CDC42BPG_+_64612114.23-P1P2_h1_Top5	CDC42BPG	814	860	1163	850	795
CDC42BPG_+_64612119.23-P1P2_h1_Top5	CDC42BPG	953	628	779	728	673
CDC42BPG_-_64611754.23-P1P2_h1_Top5	CDC42BPG	622	584	833	554	405
CDC42BPG_-_64612078.23-P1P2_h1_Top5	CDC42BPG	867	690	687	574	606
CDC42SE2_+_130599905.23-P1P2_h1_Top5	CDC42SE2	175	106	91	50	82
CDC42SE2_+_130600194.23-P1P2_h1_Top5	CDC42SE2	312	295	332	359	255
CDC42SE2_-_130600145.23-P1P2_h1_Top5	CDC42SE2	671	430	637	675	531
CDC42SE2_-_130600179.23-P1P2_h1_Top5	CDC42SE2	828	649	999	783	503
CDC42SE2_-_130600227.23-P1P2_h1_Top5	CDC42SE2	1002	760	875	1027	785
CDC7_+_91966479.23-P1P2_h1_Top5	CDC7	922	847	779	437	428
CDC7_+_91966603.23-P1P2_h1_Top5	CDC7	284	209	160	203	115
CDC7_+_91966764.23-P1P2_h1_Top5	CDC7	338	401	337	279	196
CDC7_-_91966438.23-P1P2_h1_Top5	CDC7	761	615	579	457	522
CDC7_-_91966696.23-P1P2_h1_Top5	CDC7	380	185	264	153	144
CDH5_+_66400649.23-P1P2_h1_Top5	CDH5	684	664	783	724	481
CDH5_+_66400984.23-P1P2_h1_Top5	CDH5	320	373	382	367	231
CDH5_-_66400630.23-P1P2_h1_Top5	CDH5	998	712	933	744	679
CDH5_-_66400656.23-P1P2_h1_Top5	CDH5	1171	909	1318	900	784
CDH5_-_66400791.23-P1P2_h1_Top5	CDH5	751	991	1097	878	792
CDK10_+_89753127.23-P1P2_h1_Top5	CDK10	380	405	621	344	373
CDK10_-_89753103.23-P1P2_h1_Top5	CDK10	682	732	733	584	434
CDK10_-_89753124.23-P1P2_h1_Top5	CDK10	1013	886	990	856	626
CDK10_-_89753136.23-P1P2_h1_Top5	CDK10	1263	1003	1416	1121	784
CDK10_-_89753493.23-P1P2_h1_Top5	CDK10	109	87	248	142	138
CDK11A_+_1655695.23-P1P2_h1_Top5	CDK11A	689	509	726	511	321
CDK11A_+_1655742.23-P1P2_h1_Top5	CDK11A	1127	895	1362	1288	942
CDK11A_+_1655752.23-P1P2_h1_Top5	CDK11A	275	141	169	241	207
CDK11A_+_1655770.23-P1P2_h1_Top5	CDK11A	246	399	339	487	334
CDK11A_-_1655704.23-P1P2_h1_Top5	CDK11A	770	737	1069	830	636
CDK11B_+_1588334.23-ENST00000341832.6_h1_Top5	CDK11B	1092	1106	1396	1106	934
CDK11B_+_1588352.23-ENST00000341832.6_h1_Top5	CDK11B	2634	2367	2696	2472	2001
CDK11B_+_1588642.23-ENST00000341832.6_h1_Top5	CDK11B	3778	3791	4109	3505	3333
CDK11B_+_1588798.23-ENST00000317673.7,ENST00000340677.5,ENST00000407249.3_h1_Top5	CDK11B	838	803	1004	883	627
CDK11B_+_1588853.23-ENST00000317673.7,ENST00000340677.5,ENST00000407249.3_h1_Top5	CDK11B	702	703	1045	772	620
CDK11B_+_1588866.23-ENST00000317673.7,ENST00000340677.5,ENST00000407249.3_h1_Top5	CDK11B	239	232	263	252	207
CDK11B_-_1588329.23-ENST00000341832.6_h1_Top5	CDK11B	1152	968	1456	1044	916
CDK11B_-_1588699.23-ENST00000317673.7,ENST00000340677.5,ENST00000407249.3_h1_Top5	CDK11B	18513	15322	19991	16148	14535
CDK11B_-_1588699.23-ENST00000341832.6_h1_Top5	CDK11B	18513	15322	19991	16148	14535
CDK11B_-_1588818.23-ENST00000317673.7,ENST00000340677.5,ENST00000407249.3_h1_Top5	CDK11B	1675	1102	1906	1568	1133
CDK12_+_37617979.23-P1P2_h1_Top5	CDK12	437	597	477	274	131
CDK12_+_37617986.23-P1P2_h1_Top5	CDK12	399	279	475	500	277
CDK12_+_37618135.23-P1P2_h1_Top5	CDK12	297	228	221	226	96
CDK12_-_37617819.23-P1P2_h1_Top5	CDK12	697	696	608	385	425
CDK12_-_37618045.23-P1P2_h1_Top5	CDK12	513	659	660	528	371
CDK13_-_39989713.23-P1P2_h1_Top5	CDK13	1199	885	1133	770	866
CDK13_-_39989840.23-P1P2_h1_Top5	CDK13	1226	1013	1439	1249	1122
CDK13_-_39989849.23-P1P2_h1_Top5	CDK13	787	589	856	768	504
CDK13_-_39989852.23-P1P2_h1_Top5	CDK13	421	457	442	443	328
CDK13_-_39990121.23-P1P2_h1_Top5	CDK13	1198	1345	1675	1637	1005
CDK14_+_90225779.23-P1P2_h1_Top5	CDK14	766	541	703	407	455
CDK14_+_90225794.23-P1P2_h1_Top5	CDK14	408	208	273	290	181
CDK14_+_90225797.23-P1P2_h1_Top5	CDK14	1224	765	1253	939	1019
CDK14_-_90226163.23-P1P2_h1_Top5	CDK14	773	695	627	538	398
CDK14_-_90226184.23-P1P2_h1_Top5	CDK14	483	656	501	309	380
CDK15_+_202671879.23-ENST00000374598.4_h1_Top5	CDK15	695	514	713	589	454
CDK15_-_202671315.23-ENST00000374598.4_h1_Top5	CDK15	1084	771	1463	1201	679
CDK15_-_202671459.23-ENST00000374598.4_h1_Top5	CDK15	260	283	334	373	212
CDK15_-_202671495.23-ENST00000374598.4_h1_Top5	CDK15	631	555	738	385	456
CDK15_-_202671498.23-ENST00000374598.4_h1_Top5	CDK15	522	377	406	444	267
CDK16_+_47078092.23-P1P2_h1_Top5	CDK16	1162	672	1031	1037	835
CDK16_+_47078142.23-P1P2_h1_Top5	CDK16	623	700	873	1174	792
CDK16_+_47078157.23-P1P2_h1_Top5	CDK16	994	1035	1332	1216	964
CDK16_+_47078188.23-P1P2_h1_Top5	CDK16	702	588	508	677	380
CDK16_+_47078205.23-P1P2_h1_Top5	CDK16	980	740	821	819	675
CDK17_-_96793729.23-P1P2_h1_Top5	CDK17	1084	835	973	876	686
CDK17_-_96793807.23-P1P2_h1_Top5	CDK17	461	394	336	442	367
CDK17_-_96793860.23-P1P2_h1_Top5	CDK17	648	535	704	756	616
CDK17_-_96793869.23-P1P2_h1_Top5	CDK17	1171	1055	1168	1160	915
CDK17_-_96794161.23-P1P2_h1_Top5	CDK17	613	447	660	582	521
CDK18_+_205473806.23-P1P2_h1_Top5	CDK18	322	322	386	452	374
CDK18_+_205473874.23-P1P2_h1_Top5	CDK18	950	507	1021	845	621
CDK18_+_205474222.23-P1P2_h1_Top5	CDK18	574	583	495	473	378
CDK18_+_205474225.23-P1P2_h1_Top5	CDK18	462	410	428	507	259
CDK18_-_205474006.23-P1P2_h1_Top5	CDK18	424	363	578	382	286
CDK19_+_111136210.23-P1P2_h1_Top5	CDK19	357	484	458	316	343
CDK19_+_111136227.23-P1P2_h1_Top5	CDK19	923	673	1032	767	768
CDK19_+_111136250.23-P1P2_h1_Top5	CDK19	1888	1720	2239	1964	1642
CDK19_+_111136611.23-P1P2_h1_Top5	CDK19	387	343	381	327	301
CDK19_-_111136247.23-P1P2_h1_Top5	CDK19	459	330	441	348	351
CDK1_+_62538309.23-P1P2_h1_Top5	CDK1	203	106	220	270	110
CDK1_+_62538726.23-P1P2_h1_Top5	CDK1	602	497	612	575	462
CDK1_-_62538284.23-P1P2_h1_Top5	CDK1	197	236	385	220	233
CDK1_-_62538382.23-P1P2_h1_Top5	CDK1	299	281	217	235	70
CDK1_-_62538605.23-P1P2_h1_Top5	CDK1	345	538	409	330	221
CDK20_+_90589064.23-P1P2_h1_Top5	CDK20	489	622	654	508	375
CDK20_+_90589392.23-P1P2_h1_Top5	CDK20	1684	1259	1710	1471	1532
CDK20_+_90589421.23-P1P2_h1_Top5	CDK20	540	461	585	461	413
CDK20_+_90589424.23-P1P2_h1_Top5	CDK20	754	453	477	504	380
CDK20_-_90589076.23-P1P2_h1_Top5	CDK20	837	860	969	477	417
CDK2_+_56360661.23-P1P2_h1_Top5	CDK2	31	115	37	49	61
CDK2_-_56360602.23-P1P2_h1_Top5	CDK2	233	215	229	106	159
CDK2_-_56360605.23-P1P2_h1_Top5	CDK2	109	100	196	114	82
CDK2_-_56360608.23-P1P2_h1_Top5	CDK2	123	159	127	36	58
CDK2_-_56361096.23-P1P2_h1_Top5	CDK2	159	328	327	183	137
CDK3_+_73975301.23-P1P2_h1_Top5	CDK3	416	556	344	372	318
CDK3_+_73975344.23-P1P2_h1_Top5	CDK3	1232	955	1374	1515	1137
CDK3_+_73975365.23-P1P2_h1_Top5	CDK3	1194	855	1263	1124	970
CDK3_-_73975343.23-P1P2_h1_Top5	CDK3	1704	1172	1814	1793	1381
CDK3_-_73975358.23-P1P2_h1_Top5	CDK3	624	541	593	832	502
CDK4_+_58146066.23-P1P2_h1_Top5	CDK4	13	30	32	7	1
CDK4_+_58146071.23-P1P2_h1_Top5	CDK4	139	118	151	111	55
CDK4_-_58146046.23-P1P2_h1_Top5	CDK4	57	38	14	34	31
CDK4_-_58146064.23-P1P2_h1_Top5	CDK4	121	52	137	88	60
CDK4_-_58146099.23-P1P2_h1_Top5	CDK4	95	306	152	116	53
CDK5R1_+_30813615.23-P1P2_h1_Top5	CDK5R1	373	348	551	474	463
CDK5R1_-_30813603.23-P1P2_h1_Top5	CDK5R1	858	598	733	692	784
CDK5R1_-_30813611.23-P1P2_h1_Top5	CDK5R1	804	730	944	1024	776
CDK5R1_-_30813629.23-P1P2_h1_Top5	CDK5R1	199	333	345	386	251
CDK5R1_-_30813632.23-P1P2_h1_Top5	CDK5R1	659	605	731	666	486
CDK5R2_+_219824399.23-P1P2_h1_Top5	CDK5R2	705	624	833	722	585
CDK5R2_+_219824820.23-P1P2_h1_Top5	CDK5R2	1112	805	1335	1068	1005
CDK5R2_-_219824623.23-P1P2_h1_Top5	CDK5R2	441	463	614	344	376
CDK5R2_-_219824813.23-P1P2_h1_Top5	CDK5R2	496	546	566	402	393
CDK5R2_-_219824882.23-P1P2_h1_Top5	CDK5R2	1239	1024	1579	1371	962
CDK5_+_150754783.23-P1P2_h1_Top5	CDK5	708	550	631	502	358
CDK5_+_150754952.23-P1P2_h1_Top5	CDK5	877	591	582	652	579
CDK5_+_150754962.23-P1P2_h1_Top5	CDK5	722	625	794	494	711
CDK5_-_150754512.23-P1P2_h1_Top5	CDK5	1524	1419	2082	1434	1378
CDK5_-_150754596.23-P1P2_h1_Top5	CDK5	1358	1238	1627	1073	1169
CDK6_+_92463061.23-P2_h1_Top5	CDK6	1194	769	1224	918	550
CDK6_+_92463239.23-P2_h1_Top5	CDK6	1628	1368	1483	1420	1226
CDK6_+_92465848.23-P1_h1_Top5	CDK6	524	482	666	496	368
CDK6_+_92465903.23-P1_h1_Top5	CDK6	266	315	344	285	227
CDK6_-_92463228.23-P2_h1_Top5	CDK6	1760	1643	2032	1924	1550
CDK6_-_92463237.23-P2_h1_Top5	CDK6	763	737	749	736	790
CDK6_-_92463259.23-P2_h1_Top5	CDK6	98	69	47	75	39
CDK6_-_92465826.23-P1_h1_Top5	CDK6	587	523	517	530	289
CDK6_-_92465843.23-P1_h1_Top5	CDK6	1355	1046	1485	1122	858
CDK6_-_92465893.23-P1_h1_Top5	CDK6	986	970	917	608	939
CDK7_+_68530767.23-P1P2_h1_Top5	CDK7	155	213	281	161	123
CDK7_+_68531106.23-P1P2_h1_Top5	CDK7	849	740	871	703	556
CDK7_-_68530696.23-P1P2_h1_Top5	CDK7	34	84	84	46	47
CDK7_-_68530717.23-P1P2_h1_Top5	CDK7	749	463	640	651	563
CDK7_-_68530895.23-P1P2_h1_Top5	CDK7	165	220	382	301	253
CDK8_+_26828253.23-P1P2_h1_Top5	CDK8	1174	908	1146	947	703
CDK8_+_26828274.23-P1P2_h1_Top5	CDK8	473	657	525	646	485
CDK8_+_26828294.23-P1P2_h1_Top5	CDK8	376	365	566	312	318
CDK8_-_26828288.23-P1P2_h1_Top5	CDK8	510	509	482	395	363
CDK8_-_26828453.23-P1P2_h1_Top5	CDK8	711	654	420	566	433
CDK9_+_130548739.23-P1P2_h1_Top5	CDK9	997	516	761	607	464
CDK9_+_130548853.23-P1P2_h1_Top5	CDK9	1645	1079	1683	1262	1160
CDK9_-_130547862.23-P1P2_h1_Top5	CDK9	1132	991	887	958	766
CDK9_-_130548401.23-P1P2_h1_Top5	CDK9	426	370	376	415	220
CDK9_-_130548749.23-P1P2_h1_Top5	CDK9	533	471	422	328	263
CDKL1_+_50863545.23-P1P2_h1_Top5	CDKL1	1186	1053	1294	1160	780
CDKL1_+_50863573.23-P1P2_h1_Top5	CDKL1	433	582	704	547	463
CDKL1_+_50863588.23-P1P2_h1_Top5	CDKL1	364	144	275	287	123
CDKL1_-_50863559.23-P1P2_h1_Top5	CDKL1	512	473	679	610	352
CDKL1_-_50863564.23-P1P2_h1_Top5	CDKL1	206	159	201	127	110
CDKL2_+_76555613.23-P1P2_h1_Top5	CDKL2	227	206	232	136	145
CDKL2_+_76555663.23-P1P2_h1_Top5	CDKL2	381	120	280	249	307
CDKL2_+_76555675.23-P1P2_h1_Top5	CDKL2	2264	1379	1925	1481	1434
CDKL2_-_76555646.23-P1P2_h1_Top5	CDKL2	604	512	615	527	484
CDKL2_-_76555682.23-P1P2_h1_Top5	CDKL2	682	497	875	699	727
CDKL3_+_133702210.23-P2_h1_Top5	CDKL3	1350	953	1429	1377	1060
CDKL3_+_133702827.23-P2_h1_Top5	CDKL3	1094	659	1174	972	904
CDKL3_+_133702841.23-P2_h1_Top5	CDKL3	846	825	835	782	718
CDKL3_+_133706658.23-P1_h1_Top5	CDKL3	745	490	663	636	522
CDKL3_+_133706664.23-P1_h1_Top5	CDKL3	696	693	1129	623	695
CDKL3_-_133702224.23-P2_h1_Top5	CDKL3	1169	1027	1347	1305	1102
CDKL3_-_133702889.23-P2_h1_Top5	CDKL3	1064	789	955	820	621
CDKL3_-_133706263.23-P1_h1_Top5	CDKL3	1875	1439	1882	1683	1113
CDKL3_-_133706274.23-P1_h1_Top5	CDKL3	255	160	248	163	162
CDKL3_-_133706536.23-P1_h1_Top5	CDKL3	733	637	684	295	373
CDKL4_+_39456624.23-ENST00000378803.1,ENST00000395035.3_h1_Top5	CDKL4	730	379	613	658	544
CDKL4_+_39456634.23-ENST00000378803.1,ENST00000395035.3_h1_Top5	CDKL4	1336	994	1421	1020	769
CDKL4_-_39456218.23-ENST00000378803.1,ENST00000395035.3_h1_Top5	CDKL4	3023	2344	2802	2469	2179
CDKL4_-_39456253.23-ENST00000378803.1,ENST00000395035.3_h1_Top5	CDKL4	738	631	465	518	405
CDKL4_-_39456599.23-ENST00000378803.1,ENST00000395035.3_h1_Top5	CDKL4	731	378	747	800	528
CDKL5_+_18443738.23-P1P2_h1_Top5	CDKL5	1305	1215	1591	1624	1058
CDKL5_+_18443786.23-P1P2_h1_Top5	CDKL5	1035	856	1166	805	639
CDKL5_+_18444159.23-P1P2_h1_Top5	CDKL5	912	858	953	701	852
CDKL5_-_18443804.23-P1P2_h1_Top5	CDKL5	1048	913	1203	1093	667
CDKL5_-_18444186.23-P1P2_h1_Top5	CDKL5	186	147	191	243	260
CDKN1A_+_36646518.23-P1P2_h1_Top5	CDKN1A	1199	812	1189	963	831
CDKN1A_+_36646528.23-P1P2_h1_Top5	CDKN1A	109	160	60	104	66
CDKN1A_-_36646538.23-P1P2_h1_Top5	CDKN1A	897	593	1088	845	700
CDKN1A_-_36646575.23-P1P2_h1_Top5	CDKN1A	2132	1478	2258	2183	2060
CDKN1A_-_36646586.23-P1P2_h1_Top5	CDKN1A	409	381	596	471	413
[truncated: 11,012 more rows]
