# Supplementary material for: Identification of genetic modifiers enhancing B7-H3-targeting CAR T cell therapy against glioblastoma through large-scale CRISPRi screening
Source: J Exp Clin Cancer Res. 2024 Apr 1;43:95. doi: 10.1186/s13046-024-03027-6 (PMC10986136; doi:10.1186/s13046-024-03027-6)
Supplement: Supplementary file 3 — Supplementary Material 3 [file 13046_2024_3027_MOESM3_ESM.csv]

index	epsilon	pvalue	gene	product	hits
DOLPP1	-1.456502667	0.006103849	DOLPP1	-3.225274022	-1
SEC14L4	-1.684616	0.04767869	SEC14L4	-2.226516002	-1
AGXT2	-0.816869333	0.006720154	AGXT2	-1.774747297	-1
CASR	-0.913442667	0.011476096	CASR	-1.772266799	-1
ADRB2	-0.707592667	0.007568897	ADRB2	-1.500780974	-1
GFER	-1.131669333	0.050416778	GFER	-1.468255983	-1
PPP2CA	-1.071302667	0.044223297	PPP2CA	-1.450917571	-1
PRKCH	-0.683586	0.00955998	PRKCH	-1.380531322	-1
CMAS	-1.543876	0.166063398	CMAS	-1.203800381	-1
NDUFV1	-0.508736	0.005021615	NDUFV1	-1.169663722	-1
ACACB	-0.579192667	0.010720873	ACACB	-1.140876259	-1
NDUFAB1	-0.888772667	0.066156848	NDUFAB1	-1.048240874	-1
CALM3	-1.274436	0.151976528	CALM3	-1.042773462	-1
MARK2	-0.575462667	0.015660079	MARK2	-1.038828688	-1
AKAP12	-0.470012667	0.006252956	AKAP12	-1.035867785	-1
NDUFC1	-0.605972667	0.020691599	NDUFC1	-1.020582764	-1
GRM8	-0.554282667	0.016714315	GRM8	-0.984911193	-1
IL2RG	-0.579769333	0.022035543	IL2RG	-0.960606033	-1
ARPC4	-0.719592667	0.048577156	ARPC4	-0.945233836	-1
CHRNA9	-0.546136	0.019011166	CHRNA9	-0.939895281	-1
DGKG	-0.634149333	0.034417507	DGKG	-0.927900359	-1
STK32C	-0.516049333	0.017079319	STK32C	-0.912132398	-1
ATP5A1	-0.461456	0.012556353	ATP5A1	-0.877290837	-1
NFS1	-0.604069333	0.036497981	NFS1	-0.868489302	-1
MAP3K11	-0.517646	0.021579359	MAP3K11	-0.862378289	-1
GCK	-0.510726	0.021131418	GCK	-0.855502497	-1
BRSK2	-0.527782667	0.023945184	BRSK2	-0.85542055	-1
PAH	-0.441499333	0.01173813	PAH	-0.852270796	-1
PYGM	-0.409542667	0.008512521	PYGM	-0.847729491	-1
RIPK1	-0.426722667	0.010720873	RIPK1	-0.840545448	-1
PREP	-0.541566	0.02819851	PREP	-0.839304817	-1
PTGFR	-0.479616	0.01783036	PTGFR	-0.838771597	-1
PPP1R8	-0.577472667	0.036497981	PPP1R8	-0.830250446	-1
MAP3K14	-0.408102667	0.010720873	MAP3K14	-0.803868334	-1
GAPDH	-0.445499333	0.016004802	GAPDH	-0.800005291	-1
IKBKE	-0.420772667	0.012556353	IKBKE	-0.799946268	-1
SSB	-0.515779333	0.02819851	SSB	-0.799341316	-1
SRR	-0.643086	0.059432538	SRR	-0.788407825	-1
EPHA3	-0.396126	0.010720873	EPHA3	-0.780277056	-1
SERPINA5	-0.376572667	0.008512521	SERPINA5	-0.779483509	-1
MOS	-0.639642667	0.062720212	MOS	-0.769229463	-1
TRAPPC1	-0.450926	0.020691599	TRAPPC1	-0.759452247	-1
PDC	-0.575342667	0.049489797	PDC	-0.751100832	-1
CDK12	-0.550436	0.045923625	CDK12	-0.736463461	-1
IBTK	-0.414089333	0.017451297	IBTK	-0.728040392	-1
TSSK6	-0.493086	0.033746919	TSSK6	-0.725707145	-1
MTM1	-0.423716	0.01983585	MTM1	-0.721397326	-1
ITPKC	-0.425259333	0.020691599	ITPKC	-0.716224295	-1
PPP1CA	-0.440462667	0.023945184	PPP1CA	-0.713893882	-1
DPH5	-0.349006	0.010967554	DPH5	-0.684013446	-1
SPTLC1	-0.428272667	0.02707831	SPTLC1	-0.671265346	-1
TRRAP	-0.468212667	0.037943719	TRRAP	-0.665264696	-1
KAT2A	-0.405496	0.022973134	KAT2A	-0.664518635	-1
DDC	-0.403149333	0.022500094	DDC	-0.66431579	-1
ARL5B	-0.365889333	0.015321905	ARL5B	-0.663974702	-1
TUBB3	-0.484559333	0.043393254	TUBB3	-0.660249779	-1
STK38	-0.557939333	0.06733631	STK38	-0.653765796	-1
STK11	-0.315419333	0.008918521	STK11	-0.646517259	-1
HBA1	-0.350292667	0.014345649	HBA1	-0.6456874	-1
RAB7A	-0.319162667	0.009782766	RAB7A	-0.64136962	-1
MYL12A	-0.452732667	0.03943788	MYL12A	-0.635675799	-1
FCGR1B	-0.534716	0.064994461	FCGR1B	-0.634774011	-1
BDKRB2	-0.648962667	0.106282495	BDKRB2	-0.631789985	-1
SLC36A1	-0.454326	0.044223297	SLC36A1	-0.615315911	-1
PADI2	-0.428709333	0.037943719	PADI2	-0.609135986	-1
CHRNG	-0.467009333	0.050416778	CHRNG	-0.605909542	-1
ATP6V1A	-0.449729333	0.0450667	ATP6V1A	-0.605400552	-1
RNASE3	-0.352762667	0.01983585	RNASE3	-0.600595787	-1
LTF	-0.411636	0.035099448	LTF	-0.598806772	-1
CDC7	-0.545662667	0.081487736	CDC7	-0.594176307	-1
EPOR	-0.438789333	0.045923625	EPOR	-0.587084259	-1
PPP1R3G	-0.307029333	0.012278168	PPP1R3G	-0.586692044	-1
ATR	-0.349772667	0.021579359	ATR	-0.582707785	-1
PTPN7	-0.431399333	0.045923625	PTPN7	-0.577196706	-1
PTGER2	-0.507356	0.076085419	PTGER2	-0.567578429	-1
CALR	-0.389796	0.035792889	CALR	-0.563724239	-1
SST	-0.477472667	0.066156848	SST	-0.563143292	-1
HLCS	-0.271966	0.008512521	HLCS	-0.562953796	-1
GABRR2	-0.345052667	0.023945184	GABRR2	-0.559255088	-1
TPMT	-0.630432667	0.130545977	TPMT	-0.557451579	-1
CPD	-0.252692667	0.006252956	CPD	-0.556913061	-1
FN3K	-0.258152667	0.007218495	FN3K	-0.55284771	-1
MAST3	-0.476219333	0.07222842	MAST3	-0.543505261	-1
MAT2A	-0.317596	0.021131418	MAT2A	-0.531995964	-1
NARS2	-0.443816	0.063848974	NARS2	-0.530291807	-1
SLC6A1	-0.329739333	0.024952706	SLC6A1	-0.528533356	-1
PGK1	-0.430736	0.060512167	PGK1	-0.5247042	-1
UBA1	-0.225832667	0.004779704	UBA1	-0.524067061	-1
PPM1M	-0.431426	0.061608001	PPM1M	-0.522182017	-1
PASK	-0.401436	0.051358265	PASK	-0.517607425	-1
MAOB	-0.456466	0.073495895	MAOB	-0.517512357	-1
DUSP19	-0.376756	0.043393254	DUSP19	-0.513359353	-1
ST14	-0.418802667	0.061608001	ST14	-0.506903203	-1
MAPK13	-0.236522667	0.007218495	MAPK13	-0.506525911	-1
CERKL	-0.299109333	0.020259783	CERKL	-0.506501338	-1
PI4KA	-0.387866	0.051358265	PI4KA	-0.500110408	-1
DUSP7	-0.330136	0.031175158	DUSP7	-0.497247984	0
PADI3	-0.425186	0.06974716	PADI3	-0.491716328	0
GPX8	-0.737032667	0.217141109	GPX8	-0.488842775	0
PI4KB	-0.335232667	0.035099448	PI4KB	-0.487662865	0
EPHA1	-0.404336	0.062720212	EPHA1	-0.486251434	0
GABRA6	-0.384929333	0.056289152	GABRA6	-0.480998185	0
HMGCR	-0.650839333	0.189003263	HMGCR	-0.470902237	0
ASNA1	-0.497399333	0.113334149	ASNA1	-0.470360313	0
MOCOS	-0.363859333	0.051358265	MOCOS	-0.46915646	0
HK1	-0.341669333	0.042576413	HK1	-0.468370891	0
ACAN	-0.693516	0.214198705	ACAN	-0.464089228	0
GLDC	-0.245052667	0.012840104	GLDC	-0.463500324	0
GMPR	-0.246976	0.01372569	GMPR	-0.459984358	0
GAD2	-0.385906	0.064994461	GAD2	-0.45811814	0
PPP1R9B	-0.343906	0.046794235	PPP1R9B	-0.457328831	0
COMP	-0.425642667	0.084303374	COMP	-0.457206218	0
HTR2A	-0.308332667	0.033087536	HTR2A	-0.456435815	0
CLPS	-0.464916	0.104575085	CLPS	-0.455883507	0
ARPC2	-0.370699333	0.059432538	ARPC2	-0.454468384	0
AARS	-0.716096	0.232289453	AARS	-0.453983746	0
PFAS	-0.360086	0.055272619	PFAS	-0.452804528	0
KIF5B	-0.305092667	0.035099448	KIF5B	-0.443818215	0
PRSS1	-0.380312667	0.068533022	PRSS1	-0.442722019	0
PDIK1L	-0.307922667	0.037214874	PDIK1L	-0.44010877	0
DUSP23	-0.291646	0.0318018	DUSP23	-0.436753971	0
NDUFB3	-0.433252667	0.099583276	NDUFB3	-0.43403841	0
MCCC2	-0.335369333	0.051358265	MCCC2	-0.432421749	0
AK7	-0.617812667	0.199917586	AK7	-0.431943109	0
MYLK3	-0.278136	0.02819851	MYLK3	-0.431047896	0
CDK4	-1.002259333	0.371918619	CDK4	-0.43052258	0
IP6K2	-0.226042667	0.012556353	IP6K2	-0.42973796	0
PKN1	-0.322996	0.046794235	PKN1	-0.429522553	0
MCCC1	-0.553656	0.168503747	MCCC1	-0.428192256	0
CPT2	-0.335816	0.053285425	CPT2	-0.427625263	0
TRAF3IP3	-0.258446	0.022500094	TRAF3IP3	-0.425871369	0
CCT3	-0.519469333	0.151976528	CCT3	-0.425042007	0
HRH2	-0.299556	0.03868467	HRH2	-0.423111198	0
PITPNA	-0.434412667	0.108011933	PITPNA	-0.41987212	0
TRAPPC6B	-0.326936	0.052314425	TRAPPC6B	-0.418928776	0
PPIB	-0.550149333	0.175986245	PPIB	-0.415099377	0
CDKN2B	-0.266589333	0.02819851	CDKN2B	-0.413153174	0
NDUFB1	-0.255549333	0.024952706	NDUFB1	-0.409615515	0
ADRBK2	-0.291002667	0.03943788	ADRBK2	-0.408592899	0
ENO3	-0.341212667	0.063848974	ENO3	-0.407696616	0
PVR	-0.192499333	0.007749754	PVR	-0.406310669	0
WNK1	-0.337222667	0.062720212	WNK1	-0.405541444	0
LCMT2	-0.583619333	0.204126844	LCMT2	-0.402755631	0
SPR	-0.406876	0.102889529	SPR	-0.401842465	0
ADORA1	-0.315426	0.053285425	ADORA1	-0.401660809	0
IKBKAP	-0.306456	0.049489797	IKBKAP	-0.400073504	0
PRLR	-0.270216	0.033746919	PRLR	-0.397694686	0
HSPG2	-0.353092667	0.074781502	HSPG2	-0.397655015	0
NPPB	-0.223176	0.017079319	NPPB	-0.394470154	0
ATP4A	-0.238629333	0.022500094	ATP4A	-0.393217155	0
ME2	-0.277822667	0.03868467	ME2	-0.39241371	0
RDH13	-0.212816	0.014990177	RDH13	-0.38821751	0
HNF4G	-0.176036	0.006405335	HNF4G	-0.386127603	0
YARS2	-0.318469333	0.061608001	YARS2	-0.385463461	0
HDC	-0.346796	0.080108803	HDC	-0.380199306	0
PPP2R4	-0.831772667	0.351042518	PPP2R4	-0.378157357	0
RDH5	-0.317946	0.06733631	RDH5	-0.372553443	0
CDK9	-0.305359333	0.060512167	CDK9	-0.371975699	0
OAZ3	-0.554632667	0.214198705	OAZ3	-0.37115084	0
CRYBB1	-0.371959333	0.101225651	CRYBB1	-0.369991454	0
CDC14B	-0.330346	0.076085419	CDC14B	-0.369557596	0
FGB	-0.276269333	0.046794235	FGB	-0.367385074	0
ARF4	-0.512872667	0.194404223	ARF4	-0.364803407	0
TUBB2B	-0.434949333	0.145283436	TUBB2B	-0.364393547	0
BDH1	-0.165756	0.006405335	BDH1	-0.363578853	0
PNPO	-0.477746	0.175986245	PNPO	-0.360469521	0
TGFBR1	-0.259329333	0.040981695	TGFBR1	-0.359796133	0
CYP2C9	-0.353062667	0.096362333	CYP2C9	-0.358744397	0
NDUFB10	-0.290386	0.05836894	NDUFB10	-0.35828353	0
LDHAL6A	-0.354396	0.097962229	LDHAL6A	-0.357564776	0
NR1I3	-0.270106	0.04767869	NR1I3	-0.356992532	0
GABRR1	-0.165859333	0.007048813	GABRR1	-0.35691005	0
NDUFA7	-0.274116	0.050416778	NDUFA7	-0.355644927	0
ALDH4A1	-0.352306	0.097962229	ALDH4A1	-0.355456089	0
PPP1R12A	-0.358906	0.106282495	PPP1R12A	-0.349408722	0
MTMR2	-0.329582667	0.08719723	MTMR2	-0.34919195	0
CALY	-0.349282667	0.101225651	CALY	-0.34743476	0
HTR1B	-0.349529333	0.102889529	HTR1B	-0.345205244	0
CYP2C8	-0.259359333	0.046794235	CYP2C8	-0.344898026	0
CHRNA4	-0.299879333	0.070978901	CHRNA4	-0.344522589	0
RDX	-0.388546	0.132577344	RDX	-0.340961037	0
DHODH	-0.155782667	0.006561046	DHODH	-0.340077752	0
CHKA	-0.279079333	0.060512167	CHKA	-0.339962525	0
GABRQ	-0.192942667	0.01783036	GABRQ	-0.337425834	0
MMAB	-0.224176	0.0318018	MMAB	-0.335714387	0
DUT	-0.377786	0.130545977	DUT	-0.334052173	0
COMTD1	-0.394996	0.143103304	COMTD1	-0.333515007	0
ALLC	-0.318062667	0.091687786	ALLC	-0.330049976	0
SCN10A	-0.364692667	0.126555771	SCN10A	-0.327391188	0
TRPM7	-0.290009333	0.076085419	TRPM7	-0.324433025	0
SLC16A7	-0.301269333	0.084303374	SLC16A7	-0.323609975	0
AMT	-0.180046	0.016356179	AMT	-0.321619437	0
PPP3CB	-0.228872667	0.03943788	PPP3CB	-0.321357008	0
PDF	-0.338852667	0.113334149	PDF	-0.320432368	0
UQCRC1	-0.195652667	0.023454789	UQCRC1	-0.318868548	0
IFNGR1	-0.334676	0.111537587	IFNGR1	-0.318805247	0
ARF6	-0.331629333	0.109763573	ARF6	-0.318212196	0
MAST4	-0.197062667	0.024952706	MAST4	-0.31586827	0
GABRA3	-0.273019333	0.06974716	GABRA3	-0.315739615	0
THRA	-0.291242667	0.085740435	THRA	-0.310701846	0
DUSP27	-0.230166	0.0450667	DUSP27	-0.309836635	0
RPS6KC1	-0.375739333	0.151976528	RPS6KC1	-0.307438746	0
NDUFA9	-0.914729333	0.462857258	NDUFA9	-0.306025371	0
TSSK2	-0.282039333	0.082885866	TSSK2	-0.305031044	0
TUBB	-0.204246	0.032439211	TUBB	-0.304107938	0
BBOX1	-0.343772667	0.130545977	BBOX1	-0.303976342	0
MS4A2	-0.255082667	0.064994461	MS4A2	-0.302814667	0
PLAU	-0.351449667	0.138818453	PLAU	-0.301386645	0
NADK	-0.360922667	0.147488915	NADK	-0.300013581	0
PPP2R5B	-0.166482667	0.016004802	PPP2R5B	-0.298961198	0
PRPS1L1	-0.152676	0.01173813	PRPS1L1	-0.294725917	0
PDXDC1	-0.156412667	0.013129514	PDXDC1	-0.294329747	0
GCGR	-0.352686	0.147488915	GCGR	-0.293166929	0
SQLE	-0.286409333	0.096362333	SQLE	-0.291018431	0
MAPK8IP1	-0.215839333	0.0450667	MAPK8IP1	-0.290550875	0
CACNA1S	-0.282556	0.094783412	CACNA1S	-0.289130418	0
ALDH1L1	-0.254299333	0.074781502	ALDH1L1	-0.286393389	0
ADCK2	-0.299416	0.111537587	ADCK2	-0.28521732	0
GMDS	-0.148856	0.012278168	GMDS	-0.284443932	0
PFKL	-0.184889333	0.029358419	PFKL	-0.283299886	0
GSTA4	-0.151652667	0.01372569	GSTA4	-0.282447908	0
MAPK10	-0.139802667	0.00955998	MAPK10	-0.282337497	0
CDKL3	-0.199656	0.03943788	CDKL3	-0.280334283	0
CALM1	-0.414406	0.211285166	CALM1	-0.279778334	0
BRD2	-0.151346	0.014664792	BRD2	-0.277526808	0
PIPOX	-0.290412667	0.113334149	PIPOX	-0.274625605	0
ALDH3B1	-0.305779333	0.126555771	ALDH3B1	-0.274503626	0
PKIG	-0.314286	0.134633105	PKIG	-0.273695378	0
TAB1	-0.181249333	0.031175158	TAB1	-0.272996176	0
PPAP2A	-0.222379333	0.059432538	PPAP2A	-0.272631664	0
PPP2R2B	-0.170409333	0.025470091	PPP2R2B	-0.271627281	0
C9orf96	-0.234602667	0.06974716	C9orf96	-0.27131176	0
PYGL	-0.231159333	0.06733631	PYGL	-0.270861107	0
CROT	-0.301402667	0.126555771	CROT	-0.270574613	0
CACNB4	-0.305900667	0.130545977	CACNB4	-0.270488537	0
GLRA1	-0.291292667	0.11792526	GLRA1	-0.270434119	0
COX5B	-0.205346	0.048577156	COX5B	-0.269735916	0
MGAT1	-0.171062667	0.02653276	MGAT1	-0.26963198	0
SLC7A11	-0.313736	0.138818453	SLC7A11	-0.269045185	0
CHKB	-0.310746	0.136713421	CHKB	-0.268543228	0
APOH	-0.138216	0.011476096	APOH	-0.268167491	0
CDK14	-0.313922667	0.143103304	CDK14	-0.26506071	0
ACPT	-0.339369333	0.166063398	ACPT	-0.26461512	0
PTGR2	-0.159549333	0.022973134	PTGR2	-0.261466217	0
PPP4C	-0.149916	0.018216617	PPP4C	-0.26078372	0
EPHA2	-0.420619333	0.241730728	EPHA2	-0.259382542	0
PGGT1B	-0.352466	0.183713747	PGGT1B	-0.259365048	0
AKAP8L	-0.249382667	0.091687786	AKAP8L	-0.258781529	0
HS3ST1	-0.286042667	0.124596602	HS3ST1	-0.258723819	0
MAP2K1	-0.339656	0.173465034	MAP2K1	-0.258406228	0
DBI	-0.340599333	0.175986245	DBI	-0.256989443	0
BRSK1	-0.325809333	0.163649726	BRSK1	-0.256113737	0
GPX1	-0.319802667	0.158901849	GPX1	-0.255481091	0
DAPP1	-0.265642667	0.109763573	DAPP1	-0.254895233	0
KCNN3	-0.201392667	0.054271433	KCNN3	-0.254848062	0
CHIA	-0.142712667	0.016714315	CHIA	-0.253587765	0
NME5	-0.335769	0.175986245	NME5	-0.253344854	0
H6PD	-0.149562667	0.020259783	H6PD	-0.253264216	0
ABCG1	-0.567962667	0.359302205	ABCG1	-0.252482191	0
NAPB	-0.170089333	0.033087536	NAPB	-0.251789291	0
PHKG1	-0.282532667	0.130545977	PHKG1	-0.249825698	0
CD33	-0.295156	0.143103304	CD33	-0.249215069	0
NSDHL	-0.248369333	0.099583276	NSDHL	-0.248819774	0
NUAK2	-0.259292667	0.109763573	NUAK2	-0.248802143	0
NEK6	-0.299096	0.151976528	NEK6	-0.244727371	0
RYK	-0.352459333	0.202716708	RYK	-0.244293249	0
VRK1	-0.44853	0.28574885	VRK1	-0.244007276	0
NCAN	-0.246359333	0.104575085	NCAN	-0.241573008	0
PRODH	-0.200782667	0.062720212	PRODH	-0.241459726	0
WNK3	-0.175862667	0.042576413	WNK3	-0.241077984	0
C1QC	-0.266369333	0.124596602	C1QC	-0.240929411	0
ARHGAP26	-0.251279333	0.111537587	ARHGAP26	-0.239363354	0
PGD	-0.131776	0.015321905	PGD	-0.239132225	0
RDH12	-0.257706	0.118860838	RDH12	-0.238368054	0
PICK1	-0.436202667	0.28574885	PICK1	-0.237301016	0
PTGR1	-0.183026	0.051358265	PTGR1	-0.235991831	0
TSTA3	-0.341976	0.205544273	TSTA3	-0.23496987	0
JAKMIP1	-0.201839333	0.068533022	JAKMIP1	-0.234961191	0
ITPKB	-0.209942667	0.076085419	ITPKB	-0.23486256	0
PDK1	-0.181566	0.052314425	PDK1	-0.232654777	0
SPHK1	-0.219402667	0.08719723	SPHK1	-0.232456536	0
SLC12A1	-0.223689333	0.091687786	SLC12A1	-0.232119852	0
FRK	-0.229332667	0.097962229	FRK	-0.231383209	0
TPSAB1	-0.210509333	0.080108803	TPSAB1	-0.230785541	0
ACYP2	-0.132966	0.019011166	ACYP2	-0.228833324	0
CHRNA7	-0.346476	0.220112475	CHRNA7	-0.22775785	0
CAMK2N1	-0.163672667	0.041772612	CAMK2N1	-0.225722344	0
TEK	-0.109006	0.008512521	TEK	-0.225636078	0
CS	-0.304669333	0.183713747	CS	-0.224193472	0
CAMK2G	-0.125392667	0.016356179	CAMK2G	-0.223991196	0
CRH	-0.298619333	0.17853468	CRH	-0.223450102	0
SLC5A6	-0.297519333	0.17853468	SLC5A6	-0.222626996	0
CHIT1	-0.166919333	0.046794235	CHIT1	-0.221970607	0
CSF1R	-0.172279333	0.052314425	CSF1R	-0.220755042	0
ATP5C1	-0.218092667	0.097962229	ATP5C1	-0.220042708	0
GRM4	-0.108136	0.00934173	GRM4	-0.219469871	0
CAMP	-0.166826	0.048577156	CAMP	-0.21913728	0
DGKH	-0.133509333	0.022973134	DGKH	-0.218792392	0
KCNJ6	-0.195566	0.076085419	KCNJ6	-0.218779404	0
PPM1G	-0.252739333	0.136713421	PPM1G	-0.218414514	0
CRYZ	-0.249442667	0.134633105	CRYZ	-0.217226682	0
ATP2C1	-0.208822667	0.091687786	ATP2C1	-0.216692883	0
PDE11A	-0.315339333	0.205544273	PDE11A	-0.216667959	0
FADS2	-0.134529333	0.024952706	FADS2	-0.215634693	0
FGG	-0.146482667	0.033746919	FGG	-0.215588189	0
SLC1A1	-0.282609333	0.173465034	SLC1A1	-0.215005805	0
ILK	-0.120789333	0.016714315	ILK	-0.214631944	0
MMP10	-0.253709333	0.143103304	MMP10	-0.214219562	0
LAP3	-0.162429333	0.049489797	LAP3	-0.212048948	0
PDE8A	-0.173916	0.060512167	PDE8A	-0.211857044	0
TGM2	-0.363106	0.261415732	TGM2	-0.211570349	0
CTDP1	-0.299352667	0.197146796	CTDP1	-0.211106577	0
ADRA2A	-0.112466	0.013424677	ADRA2A	-0.210547165	0
STK10	-0.323099333	0.223112901	STK10	-0.210491241	0
SPHK2	-0.132032667	0.025996732	SPHK2	-0.209282504	0
PIK3R4	-0.293122667	0.194404223	PIK3R4	-0.208496483	0
SLC1A6	-0.197462667	0.088673934	SLC1A6	-0.207771012	0
PLOD2	-0.165036	0.055272619	PLOD2	-0.207531112	0
LARS	-0.172272667	0.062720212	LARS	-0.207173814	0
RIPK2	-0.229669333	0.130545977	RIPK2	-0.203082009	0
MAPKAP1	-0.143186	0.03868467	MAPKAP1	-0.202244655	0
GSTO2	-0.283516	0.194404223	GSTO2	-0.201663316	0
MAST1	-0.127152667	0.025996732	MAST1	-0.201547308	0
VKORC1	-0.216782667	0.118860838	VKORC1	-0.200515558	0
DUSP2	-0.315269333	0.232289453	DUSP2	-0.19987146	0
AADAT	-0.157872667	0.054271433	AADAT	-0.199776605	0
INS	-0.145699333	0.043393254	INS	-0.198526674	0
KAT5	-0.115189333	0.01983585	KAT5	-0.196115504	0
CBS	-0.214289333	0.124596602	CBS	-0.193823374	0
PGK2	-0.111859333	0.018610181	PGK2	-0.193544543	0
GLIPR2	-0.115996	0.021579359	GLIPR2	-0.193244866	0
IARS	-0.313342667	0.241730728	IARS	-0.193228439	0
CA6	-0.095169333	0.00934173	CA6	-0.193153078	0
CDC25C	-0.178589333	0.082885866	CDC25C	-0.19314785	0
RIPK3	-0.163602667	0.066156848	RIPK3	-0.192957107	0
FN3KRP	-0.232152667	0.149719895	FN3KRP	-0.19146106	0
RAMP2	-0.111666	0.019419683	RAMP2	-0.191145153	0
PPP1R9A	-0.134132667	0.037943719	PPP1R9A	-0.190583754	0
ACHE	-0.159902667	0.064994461	ACHE	-0.189824238	0
NRGN	-0.197399333	0.109763573	NRGN	-0.189412905	0
CAMKV	-0.187556	0.097962229	CAMKV	-0.189233003	0
PKMYT1	-0.287332667	0.220112475	PKMYT1	-0.188879664	0
CHRNA5	-0.342829333	0.282181945	CHRNA5	-0.1883747	0
ZAP70	-0.448476	0.380480257	ZAP70	-0.188210969	0
ATP6V1B2	-0.418086	0.355157208	ATP6V1B2	-0.187962839	0
SLC25A10	-0.241652667	0.168503747	SLC25A10	-0.186891862	0
MAPK12	-0.260396	0.191689752	MAPK12	-0.186808378	0
TSPO	-0.293266	0.232289453	TSPO	-0.185921995	0
HLA-B	-0.147749333	0.056289152	HLA-B	-0.184623917	0
PYCR2	-0.158462667	0.068533022	PYCR2	-0.184466409	0
CSNK2B	-0.197116	0.116995604	CSNK2B	-0.183678692	0
GUSB	-0.299349333	0.244937023	GUSB	-0.182886147	0
PRKAG1	-0.310852667	0.258060142	PRKAG1	-0.182868117	0
ACTR2	-0.124766	0.034417507	ACTR2	-0.18256018	0
APOE	-0.225339333	0.156567356	APOE	-0.181465491	0
ALPK3	-0.421792667	0.371918619	ALPK3	-0.181181917	0
CSNK1G2	-0.285546	0.232289453	CSNK1G2	-0.181027743	0
STK25	-0.261376	0.205544273	STK25	-0.179590043	0
GLUL	-0.100956	0.016714315	GLUL	-0.179389868	0
GABBR1	-0.256232667	0.199917586	GABBR1	-0.179144813	0
VARS	-0.121562667	0.034417507	VARS	-0.177872996	0
RPS6KA5	-0.253914	0.199917586	RPS6KA5	-0.177523719	0
CGA	-0.125622667	0.03868467	CGA	-0.17743713	0
EHHADH	-0.086459333	0.008918521	EHHADH	-0.177216313	0
LDHC	-0.275592667	0.2292013	LDHC	-0.176319482	0
AURKA	-0.539199333	0.472586761	AURKA	-0.17551933	0
NUAK1	-0.101246	0.019419683	NUAK1	-0.173308636	0
PPP1R21	-0.294256	0.258060142	PPP1R21	-0.173104646	0
PPA1	-0.101032667	0.019419683	PPA1	-0.172943461	0
SCNN1A	-0.119016	0.035792889	SCNN1A	-0.172121325	0
NGB	-0.235879333	0.186344636	NGB	-0.172117164	0
ROCK2	-0.191172667	0.126555771	ROCK2	-0.171619153	0
TIE1	-0.087782667	0.011219266	TIE1	-0.171179321	0
PPME1	-0.199546	0.138818453	PPME1	-0.171121231	0
NRIP1	-0.28805	0.254734538	NRIP1	-0.1710764	0
FTH1	-0.197419333	0.138818453	FTH1	-0.169297502	0
HIBADH	-0.144089333	0.06974716	HIBADH	-0.166635491	0
CDK20	-0.233996	0.194404223	CDK20	-0.166440022	0
NDUFS1	-0.195546	0.140948362	NDUFS1	-0.166397907	0
GPRC5A	-0.128046	0.050416778	GPRC5A	-0.16613007	0
SLC16A1	-0.100562667	0.022500094	SLC16A1	-0.165708738	0
CSK	-0.360236	0.34695817	CSK	-0.165608732	0
CACNA2D2	-0.191579333	0.136713421	CACNA2D2	-0.165560724	0
CIB3	-0.228822667	0.189003263	CIB3	-0.165560224	0
GKAP1	-0.127359333	0.050416778	GKAP1	-0.165239172	0
HGS	-0.301272667	0.28574885	HGS	-0.163897003	0
CDK6	-0.092096	0.016714315	CDK6	-0.163646433	0
PAK4	-0.161172667	0.099583276	PAK4	-0.161464968	0
DUSP12	-0.192236	0.145283436	DUSP12	-0.161052225	0
CDK2	-0.150242667	0.085740435	CDK2	-0.160281028	0
NTRK2	-0.223036	0.191689752	NTRK2	-0.160006273	0
CYTH3	-0.165706	0.109763573	CYTH3	-0.159001828	0
PARK7	-0.291442667	0.28574885	PARK7	-0.158549331	0
ACSL1	-0.287426	0.28574885	ACSL1	-0.156364202	0
MAGI2	-0.367039333	0.376184405	MAGI2	-0.155844612	0
MATK	-0.112306	0.040981695	MATK	-0.155814477	0
DPEP1	-0.109226	0.037943719	DPEP1	-0.155194865	0
MAPKAPK2	-0.272309	0.271662973	MAPKAPK2	-0.154118602	0
IRGC	-0.088766	0.018610181	IRGC	-0.153587318	0
UHMK1	-0.250639333	0.244937023	UHMK1	-0.153126989	0
DNPEP	-0.199579333	0.170970913	DNPEP	-0.15309287	0
MAPK11	-0.148559333	0.093225288	MAPK11	-0.153085381	0
P2RY12	-0.137579333	0.077407823	P2RY12	-0.152880239	0
HADH	-0.192632667	0.163649726	HADH	-0.151425595	0
CDC42SE2	-0.197162667	0.170970913	CDC42SE2	-0.151239098	0
PPARD	-0.170896	0.130545977	PPARD	-0.151112482	0
PPP1R42	-0.101486	0.032439211	PPP1R42	-0.151105521	0
MTMR4	-0.213666	0.197146796	MTMR4	-0.150679459	0
SLC6A7	-0.125249333	0.062720212	SLC6A7	-0.150623907	0
CSNK1A1	-0.313622667	0.330924778	CSNK1A1	-0.150623782	0
TAOK3	-0.125169333	0.062720212	TAOK3	-0.150527699	0
SIK3	-0.263066	0.268217095	SIK3	-0.150345782	0
S100A4	-0.103582667	0.035792889	S100A4	-0.149801588	0
HDHD1	-0.294239333	0.311568353	HDHD1	-0.149016528	0
TSSK3	-0.245142667	0.248173044	TSSK3	-0.14837147	0
PAPSS1	-0.586821667	0.559656562	PAPSS1	-0.147925067	0
HCRT	-0.187956	0.163649726	HCRT	-0.147749339	0
CYB5R1	-0.213012667	0.202716708	CYB5R1	-0.147641306	0
G6PC	-0.074089333	0.010242262	G6PC	-0.147408442	0
DNTT	-0.122506	0.063848974	DNTT	-0.146375814	0
HNMT	-0.242662667	0.25143886	HNMT	-0.145492673	0
FNTA	-0.270596	0.292973734	FNTA	-0.144274025	0
DUSP11	-0.313098667	0.34695817	DUSP11	-0.143938621	0
NDUFV2	-0.179732667	0.158901849	NDUFV2	-0.143583224	0
OBSCN	-0.319276	0.355157208	OBSCN	-0.143539902	0
PRKAG3	-0.209679333	0.20840039	PRKAG3	-0.142812903	0
GUCY2F	-0.119346	0.063848974	GUCY2F	-0.1426001	0
DAPK3	-0.182249333	0.168503747	DAPK3	-0.140949892	0
SCLY	-0.210536	0.214198705	SCLY	-0.140887146	0
PRKD2	-0.125826	0.076085419	PRKD2	-0.140761366	0
LGALS7	-0.124669333	0.074781502	LGALS7	-0.140403328	0
CYSLTR2	-0.448824667	0.487389818	CYSLTR2	-0.140088747	0
SULT1A1	-0.190902667	0.186344636	SULT1A1	-0.139298451	0
HBB	-0.151272667	0.120749304	HBB	-0.13888576	0
C1QA	-0.280469333	0.323090768	C1QA	-0.137619417	0
PSTPIP2	-0.133159333	0.093225288	PSTPIP2	-0.137216201	0
ACP1	-0.135989333	0.097962229	ACP1	-0.137205261	0
SLC7A9	-0.090936	0.0318018	SLC7A9	-0.136181052	0
PPP2R2C	-0.251586	0.289346103	PPP2R2C	-0.135499782	0
SUCNR1	-0.256272667	0.29663177	SUCNR1	-0.135256187	0
SCMH1	-0.087092667	0.02819851	SCMH1	-0.134973936	0
HIPK1	-0.123002667	0.080108803	HIPK1	-0.134850253	0
GRIK2	-0.233156667	0.264801365	GRIK2	-0.134549998	0
GYG1	-0.224682667	0.254734538	GYG1	-0.13344177	0
C8G	-0.111056	0.064994461	C8G	-0.131837204	0
NAGLU	-0.246749333	0.292973734	NAGLU	-0.131559666	0
CLCNKA	-0.079362667	0.022035543	CLCNKA	-0.131494117	0
CD1D	-0.095962667	0.043393254	CD1D	-0.130756597	0
TNFSF13B	-0.242639333	0.289346103	TNFSF13B	-0.130681265	0
CSF2RB	-0.293922667	0.359302205	CSF2RB	-0.130660417	0
BRD4	-0.213225	0.244937023	BRD4	-0.130268868	0
DOK1	-0.270859333	0.330924778	DOK1	-0.130085805	0
DTYMK	-0.183836	0.197146796	DTYMK	-0.129643037	0
PLA2G2D	-0.183396	0.197146796	PLA2G2D	-0.129332744	0
BLVRA	-0.067516	0.012278168	BLVRA	-0.129014057	0
MTNR1B	-0.083999333	0.029358419	MTNR1B	-0.128709435	0
LATS1	-0.124022667	0.091687786	LATS1	-0.128696897	0
DUSP16	-0.205762667	0.238554086	DUSP16	-0.128069387	0
SCN9A	-0.307879333	0.384806115	SCN9A	-0.127695427	0
PMVK	-0.244276	0.300320233	PMVK	-0.127613546	0
INPP5K	-0.083126	0.029358419	INPP5K	-0.127371255	0
SPTLC2	-0.259056	0.323090768	SPTLC2	-0.12711242	0
SCN1B	-0.106066	0.063848974	SCN1B	-0.126732544	0
NCOA5	-0.267508333	0.338880625	NCOA5	-0.125716413	0
MTMR12	-0.258606	0.326992537	MTMR12	-0.125543427	0
RTCA	-0.187596	0.214198705	RTCA	-0.125536084	0
BEGAIN	-0.119606	0.090170727	BEGAIN	-0.124980427	0
PFKFB3	-0.435582667	0.517731767	PFKFB3	-0.124530988	0
COX8A	-0.229848667	0.289346103	COX8A	-0.123792438	0
PAEP	-0.112916	0.080108803	PAEP	-0.123792041	0
PAK6	-0.061789333	0.010010166	PAK6	-0.123551401	0
DUSP13	-0.234046	0.29663177	DUSP13	-0.123525345	0
RXRG	-0.197736	0.238554086	RXRG	-0.123073485	0
TEX14	-0.064016	0.012005457	TEX14	-0.122950492	0
SLC29A1	-0.183079333	0.214198705	SLC29A1	-0.122513607	0
IL11RA	-0.190909333	0.2292013	IL11RA	-0.122140531	0
MAPK7	-0.076919333	0.025996732	MAPK7	-0.121923393	0
MMP13	-0.182139333	0.214198705	MMP13	-0.121884574	0
GABRG2	-0.162362667	0.17853468	GABRG2	-0.121492316	0
FARSA	-0.227049333	0.292973734	FARSA	-0.121056191	0
ENPP3	-0.086589333	0.040203503	ENPP3	-0.120855859	0
ACADS	-0.228419333	0.29663177	ACADS	-0.120555689	0
HSD17B10	-0.175069333	0.205544273	HSD17B10	-0.120289197	0
SCN11A	-0.231062667	0.304039142	SCN11A	-0.119475689	0
SLC22A11	-0.121742667	0.104575085	SLC22A11	-0.119377423	0
ACP5	-0.083246	0.037214874	ACP5	-0.11898213	0
MST4	-0.101116	0.06733631	MST4	-0.118482742	0
GRK4	-0.166349333	0.194404223	GRK4	-0.118323333	0
HAO1	-0.100976	0.068533022	HAO1	-0.117546173	0
TSSK1B	-0.185502667	0.235407021	TSSK1B	-0.116529174	0
MMP8	-0.313069333	0.425077012	MMP8	-0.116315395	0
MTMR1	-0.084709333	0.042576413	MTMR1	-0.116122175	0
EPHA7	-0.130359333	0.130545977	EPHA7	-0.115268481	0
CFD	-0.095622667	0.062720212	CFD	-0.1149951	0
YES1	-0.121546	0.113334149	YES1	-0.114938663	0
STK32B	-0.171619333	0.214198705	STK32B	-0.114844768	0
DPP6	-0.259582667	0.363477469	DPP6	-0.114092424	0
RNGTT	-0.051096	0.006103849	RNGTT	-0.11314679	0
MPRIP	-0.374990333	0.502439672	MPRIP	-0.112090639	0
CDC25B	-0.243516	0.34695817	CDC25B	-0.111949877	0
PNLIPRP2	-0.209412667	0.292973734	PNLIPRP2	-0.111652826	0
NID1	-0.179079333	0.238554086	NID1	-0.11146133	0
MVK	-0.193089333	0.264801365	MVK	-0.11142795	0
PIK3R5	-0.464072667	0.575792263	PIK3R5	-0.111254078	0
SERPINA1	-0.087832667	0.055272619	SERPINA1	-0.110448696	0
EPM2A	-0.211219333	0.300320233	EPM2A	-0.110344234	0
CA2	-0.130399333	0.143103304	CA2	-0.110102722	0
PPP1R10	-0.153959333	0.194404223	PPP1R10	-0.109510397	0
GNB1	-0.178882667	0.244937023	GNB1	-0.109287572	0
DDAH1	-0.187378667	0.264801365	DDAH1	-0.10813244	0
CA13	-0.092016	0.06733631	CA13	-0.107819811	0
SELP	-0.216869333	0.319219479	SELP	-0.107547805	0
GRIA2	-0.289299333	0.425077012	GRIA2	-0.10748407	0
AK3	-0.071706	0.0318018	AK3	-0.107383198	0
PLK2	-0.091636	0.06733631	PLK2	-0.107374546	0
BRDT	-0.250815	0.380480257	BRDT	-0.105258998	0
P4HB	-0.147629333	0.194404223	P4HB	-0.105007904	0
OPRD1	-0.256094	0.389161914	OPRD1	-0.104965163	0
TYRO3	-0.355309333	0.507510356	TYRO3	-0.104658173	0
PIK3C2A	-0.154786	0.211285166	PIK3C2A	-0.104500826	0
GAK	-0.135534667	0.170970913	GAK	-0.10396563	0
F2	-0.169609333	0.244937023	F2	-0.10362207	0
CDC14A	-0.059796	0.018610181	CDC14A	-0.103461993	0
KSR2	-0.110859333	0.116995604	KSR2	-0.103302103	0
PPIF	-0.162859333	0.232289453	PPIF	-0.103248015	0
NPSR1	-0.114576	0.126555771	NPSR1	-0.102856943	0
MAP4K5	-0.116552667	0.132577344	MAP4K5	-0.102278541	0
INPP4B	-0.058459333	0.01783036	INPP4B	-0.102236015	0
STK17A	-0.103406	0.102889529	STK17A	-0.102126746	0
PCK1	-0.379236	0.538489516	PCK1	-0.101947264	0
AARS2	-0.086039333	0.066156848	AARS2	-0.101476957	0
PACSIN3	-0.134122667	0.175986245	PACSIN3	-0.101198406	0
TLK1	-0.201589333	0.315378674	TLK1	-0.101030058	0
MAP2K2	-0.239969333	0.380480257	MAP2K2	-0.10070742	0
CRP	-0.094426	0.088673934	CRP	-0.099355417	0
NDUFA10	-0.182416	0.28574885	NDUFA10	-0.099237133	0
ICK	-0.251966	0.406883079	ICK	-0.098400375	0
CDC42BPB	-0.159462667	0.241730728	CDC42BPB	-0.098335546	0
PROZ	-0.239472667	0.389161914	PROZ	-0.098152583	0
MTMR8	-0.183372667	0.292973734	MTMR8	-0.097769045	0
SLC12A4	-0.053269333	0.014664792	SLC12A4	-0.09768126	0
MTMR11	-0.119206	0.151976528	MTMR11	-0.097537148	0
EPHB3	-0.077156	0.055272619	EPHB3	-0.097022895	0
TPK1	-0.075916	0.056289152	TPK1	-0.094862758	0
PPT1	-0.085172667	0.077407823	PPT1	-0.094645157	0
IDH3B	-0.301132667	0.487389818	IDH3B	-0.093990596	0
PPP2R5E	-0.188879333	0.319219479	PPP2R5E	-0.093667266	0
NDUFB9	-0.179216	0.300320233	NDUFB9	-0.0936252	0
CAST	-0.092699333	0.102889529	CAST	-0.091552533	0
MAPK6	-0.114482667	0.158901849	MAPK6	-0.091456888	0
SHARPIN	-0.169049333	0.289346103	SHARPIN	-0.091046989	0
ENPP2	-0.083959333	0.082885866	ENPP2	-0.090803658	0
EGLN1	-0.196902667	0.351042518	EGLN1	-0.089519883	0
NR3C2	-0.176529333	0.311568353	NR3C2	-0.089402692	0
DRD3	-0.104879333	0.140948362	DRD3	-0.089246017	0
P4HTM	-0.188642667	0.338880625	P4HTM	-0.088653236	0
GRIN1	-0.211239333	0.380480257	GRIN1	-0.088650362	0
INPP5D	-0.152129333	0.261415732	INPP5D	-0.088640937	0
CFTR	-0.111412667	0.161262591	CFTR	-0.088290791	0
CELA1	-0.075496	0.068533022	CELA1	-0.087884902	0
PDPK1	-0.233172667	0.420484527	PDPK1	-0.087731211	0
MAP2K4	-0.241649333	0.434349371	MAP2K4	-0.087515917	0
PHYH	-0.107522667	0.154258965	PHYH	-0.08728148	0
CDKN2D	-0.108776	0.158901849	CDKN2D	-0.086897997	0
SLC1A3	-0.066779333	0.051358265	SLC1A3	-0.086104582	0
PTPRS	-0.067052667	0.052314425	PTPRS	-0.085919848	0
CLPP	-0.180762667	0.334887479	CLPP	-0.08588054	0
PPCDC	-0.176152667	0.326992537	PPCDC	-0.085515454	0
TUBA3C	-0.087142667	0.106282495	TUBA3C	-0.08483672	0
UGCG	-0.112376	0.17853468	UGCG	-0.084088422	0
NIM1	-0.110166	0.173465034	NIM1	-0.083812977	0
NEK11	-0.287959333	0.512607782	NEK11	-0.083570062	0
SBF1	-0.206191	0.393547586	SBF1	-0.083507921	0
AZGP1	-0.043999333	0.012840104	AZGP1	-0.083221723	0
BRD3	-0.148219333	0.278645356	BRD3	-0.082254051	0
CDKL2	-0.117202667	0.199917586	CDKL2	-0.081942127	0
GABRA2	-0.206822667	0.402408248	GABRA2	-0.081763851	0
PRKAR2A	-0.154892667	0.29663177	PRKAR2A	-0.081749613	0
PIM1	-0.185796	0.363477469	PIM1	-0.081661523	0
SIRT3	-0.109876	0.181110471	SIRT3	-0.081534194	0
CCR5	-0.296069333	0.533261197	CCR5	-0.080844697	0
LYZ	-0.046862667	0.019011166	LYZ	-0.08065024	0
PPP1R12B	-0.216997667	0.425077012	PPP1R12B	-0.08062166	0
COX7B	-0.109182667	0.183713747	COX7B	-0.080342976	0
KCNN4	-0.042232667	0.012556353	KCNN4	-0.080290063	0
FGA	-0.141362667	0.271662973	FGA	-0.080006965	0
BMP2K	-0.333722667	0.575792263	BMP2K	-0.080004728	0
STK24	-0.057969333	0.042576413	STK24	-0.079466155	0
FECH	-0.121581333	0.223112901	FECH	-0.079207238	0
F13A1	-0.115052667	0.205544273	F13A1	-0.079052068	0
ADK	-0.110096	0.191689752	ADK	-0.078982992	0
DGKK	-0.069072667	0.07222842	DGKK	-0.078832074	0
NT5C2	-0.078026	0.097962229	NT5C2	-0.078723657	0
PKM	-0.055989333	0.040203503	PKM	-0.078146334	0
CKS2	-0.066612667	0.06733631	CKS2	-0.078053438	0
GSR	-0.194466	0.397963056	GSR	-0.077816978	0
RIOK1	-0.509132333	0.706176577	RIOK1	-0.07692312	0
LTA4H	-0.155962667	0.323090768	LTA4H	-0.076527052	0
CHRNB2	-0.123476	0.241730728	CHRNB2	-0.076143715	0
PTP4A1	-0.128842667	0.258060142	PTP4A1	-0.075795444	0
ASPA	-0.107022667	0.197146796	ASPA	-0.075473484	0
GAPDHS	-0.256110333	0.507510356	GAPDHS	-0.075438603	0
PPEF1	-0.087342667	0.138818453	PPEF1	-0.074900948	0
MGST1	-0.203842667	0.429698662	MGST1	-0.074776828	0
TYROBP	-0.235926	0.482427829	TYROBP	-0.074686539	0
PACSIN1	-0.199362667	0.425077012	PACSIN1	-0.074069686	0
GALE	-0.308272667	0.581219233	GALE	-0.072647544	0
GCSH	-0.733362667	0.796449639	GCSH	-0.072486798	0
ALDH3A2	-0.104559333	0.202716708	ALDH3A2	-0.072471167	0
AURKAIP1	-0.197896	0.434349371	AURKAIP1	-0.071670174	0
SPTLC3	-0.114014	0.235407021	SPTLC3	-0.071621382	0
EPHX2	-0.179886667	0.402408248	EPHX2	-0.071115158	0
HLA-DQB1	-0.049096	0.035792889	HLA-DQB1	-0.071002794	0
PLAUR	-0.140422667	0.315378674	PLAUR	-0.070375302	0
PRKCDBP	-0.136542667	0.307788511	PRKCDBP	-0.069875381	0
CYSLTR1	-0.136451667	0.307788511	CYSLTR1	-0.069828812	0
SLC6A2	-0.119946	0.264801365	SLC6A2	-0.069218411	0
GABRB1	-0.097839333	0.197146796	GABRB1	-0.068997303	0
PAK2	-0.224006	0.492379231	PAK2	-0.068926708	0
RIPK4	-0.098359333	0.199917586	RIPK4	-0.06876783	0
OTC	-0.311646	0.6031628	OTC	-0.068426695	0
TUBA1B	-0.262519333	0.549022706	TUBA1B	-0.068362579	0
IP6K3	-0.133709333	0.311568353	IP6K3	-0.067716646	0
ACE2	-0.137322667	0.323090768	ACE2	-0.067380861	0
SLC3A1	-0.052926	0.054271433	SLC3A1	-0.06697408	0
PCBD1	-0.037582667	0.017079319	PCBD1	-0.06642847	0
KRT12	-0.060386	0.080108803	KRT12	-0.066202365	0
TAF1L	-0.070959333	0.118860838	TAF1L	-0.065634631	0
ALPPL2	-0.361296	0.659582207	ALPPL2	-0.065297412	0
REG1A	-0.194019333	0.462857258	REG1A	-0.064909735	0
FLT3LG	-0.210899333	0.492379231	FLT3LG	-0.064893783	0
PDHA1	-0.149239333	0.367682957	PDHA1	-0.064848445	0
PGAM2	-0.036942667	0.01783036	PGAM2	-0.064606809	0
HK3	-0.180052667	0.439029025	HK3	-0.064370047	0
PPP6C	-0.046622667	0.041772612	PPP6C	-0.06429771	0
CASK	-0.049672667	0.051358265	CASK	-0.064047423	0
CTSH	-0.880321667	0.845823097	CTSH	-0.064017396	0
AMN	-0.147456	0.371918619	AMN	-0.063340031	0
TRAPPC3	-0.070356	0.126555771	TRAPPC3	-0.063159851	0
KCNN2	-0.063706	0.102889529	KCNN2	-0.062917882	0
KCNA1	-0.047279333	0.046794235	KCNA1	-0.062872419	0
CPE	-0.103752667	0.248173044	CPE	-0.062795823	0
IL4I1	-0.103729333	0.248173044	IL4I1	-0.062781701	0
PTPRB	-0.215491333	0.512607782	PTPRB	-0.062538775	0
CAPNS1	-0.117556	0.29663177	CAPNS1	-0.06204398	0
NPR1	-0.063089333	0.104575085	NPR1	-0.061863619	0
COL2A1	-0.120386	0.307788511	COL2A1	-0.061607246	0
INSRR	-0.252624333	0.57038934	INSRR	-0.061597037	0
KIAA1804	-0.122736	0.315378674	KIAA1804	-0.061511316	0
CCKAR	-0.086482667	0.197146796	CCKAR	-0.060988465	0
PDP2	-0.104321	0.261415732	PDP2	-0.060784538	0
PDE7A	-0.159090667	0.415921311	PDE7A	-0.060611766	0
SLC13A3	-0.101089333	0.25143886	SLC13A3	-0.060609889	0
SGK2	-0.057766	0.090170727	SGK2	-0.060361682	0
MAPK14	-0.105749333	0.271662973	MAPK14	-0.059850903	0
SLC22A5	-0.154442667	0.411387464	SLC22A5	-0.059576096	0
RETSAT	-0.194956	0.494884092	RETSAT	-0.059558377	0
EARS2	-0.483952	0.753899349	EARS2	-0.059374441	0
PI4K2A	-0.052222667	0.073495895	PI4K2A	-0.059206765	0
LIMK2	-0.107352667	0.282181945	LIMK2	-0.058987153	0
EIF2AK2	-0.078069333	0.175986245	EIF2AK2	-0.058904973	0
MGAM	-0.132406	0.359302205	MGAM	-0.058859779	0
GAA	-0.039282667	0.0318018	GAA	-0.058827691	0
DPP4	-0.042636	0.041772612	DPP4	-0.058799664	0
SHMT2	-0.110469333	0.29663177	SHMT2	-0.058303763	0
ECE1	-0.033639333	0.018610181	ECE1	-0.058204436	0
RDH14	-0.071662667	0.154258965	RDH14	-0.05817214	0
TARS	-0.090809333	0.2292013	TARS	-0.058098261	0
PSTPIP1	-0.106376	0.28574885	PSTPIP1	-0.057870194	0
DUSP15	-0.244986	0.581219233	DUSP15	-0.057733406	0
GABRA1	-0.204532667	0.522882126	GABRA1	-0.057595623	0
RABGGTA	-0.671109333	0.821047737	RABGGTA	-0.05746816	0
PON1	-0.069912667	0.151976528	PON1	-0.057204186	0
PIK3AP1	-0.157749333	0.434349371	PIK3AP1	-0.057130625	0
CAMK1	-0.168079333	0.458034708	CAMK1	-0.056995973	0
DMPK	-0.148416	0.415921311	DMPK	-0.056544838	0
SHMT1	-0.131629	0.371918619	SHMT1	-0.056541511	0
RXRB	-0.178541333	0.487389818	RXRB	-0.055726954	0
S100A12	-0.102336	0.28574885	S100A12	-0.055672371	0
ACAT1	-0.427735	0.741871919	ACAT1	-0.055464854	0
CHEK2	-0.070974333	0.166063398	CHEK2	-0.055340539	0
PHKA1	-0.040632667	0.044223297	PHKA1	-0.055030807	0
PANK4	-0.168826	0.472586761	PANK4	-0.054955978	0
PLK3	-0.119392667	0.34695817	PLK3	-0.054887541	0
DCLK3	-0.188686667	0.517731767	DCLK3	-0.05394461	0
NMNAT1	-0.062262667	0.136713421	NMNAT1	-0.053806702	0
PANK2	-0.094869333	0.271662973	PANK2	-0.053693154	0
CTSL	-0.071306	0.17853468	CTSL	-0.053356669	0
TOP1MT	-0.104759333	0.311568353	TOP1MT	-0.053055015	0
TRPA1	-0.052052667	0.096362333	TRPA1	-0.052890334	0
MMACHC	-0.023379333	0.005538923	MMACHC	-0.052757211	0
PSAT1	-0.2443	0.608706381	PSAT1	-0.052669161	0
GLRB	-0.048476	0.084303374	GLRB	-0.05207074	0
MAPK9	-0.190446	0.533261197	MAPK9	-0.052003188	0
TNK1	-0.157066	0.46770799	TNK1	-0.05183574	0
SRC	-0.128962667	0.397963056	SRC	-0.051605345	0
GPT2	-0.520420333	0.796449639	GPT2	-0.05143922	0
IRAK1	-0.032799333	0.02707831	IRAK1	-0.051408968	0
ACVR2B	-0.047476	0.082885866	ACVR2B	-0.051346221	0
ALDH5A1	-0.081012	0.235407021	ALDH5A1	-0.050890166	0
SLC1A5	-0.040979333	0.057321202	SLC1A5	-0.050883412	0
SERPINC1	-0.039519333	0.052314425	SERPINC1	-0.050639226	0
CNKSR3	-0.217859333	0.586670014	CNKSR3	-0.050457552	0
CA12	-0.225297	0.597642044	CA12	-0.05036714	0
ITK	-0.058786	0.140948362	ITK	-0.050023357	0
SGPL1	-0.109502667	0.351042518	SGPL1	-0.049784323	0
F11	-0.127337333	0.406883079	F11	-0.049729096	0
SPRYD3	-0.061216	0.154258965	SPRYD3	-0.049692063	0
HSD17B6	-0.047881	0.091687786	HSD17B6	-0.049685564	0
CELA2A	-0.169744667	0.512607782	CELA2A	-0.049262415	0
STK38L	-0.095183333	0.304039142	STK38L	-0.049216494	0
HTR1F	-0.197589333	0.565010697	HTR1F	-0.048990957	0
PTPRR	-0.041742667	0.06974716	PTPRR	-0.048274287	0
GLP1R	-0.054852667	0.136713421	GLP1R	-0.047403063	0
DRD1	-0.165722667	0.517731767	DRD1	-0.047379313	0
UGT1A9	-0.211856	0.597642044	UGT1A9	-0.047362285	0
SCN3A	-0.135042667	0.448474702	SCN3A	-0.047030236	0
ATP8A1	-0.233289333	0.631103777	ATP8A1	-0.046634356	0
CDK10	-0.155672667	0.502439672	CDK10	-0.046533063	0
GLYATL1	-0.024839333	0.013424677	GLYATL1	-0.04650162	0
HADHA	-0.117576	0.402408248	HADHA	-0.046481688	0
TF	-0.078152667	0.254734538	TF	-0.04641582	0
MET	-0.245649333	0.648128551	MET	-0.046265312	0
M6PR	-0.234146	0.636757565	M6PR	-0.045898677	0
TRPM6	-0.065862667	0.202716708	TRPM6	-0.045650103	0
SLC7A1	-0.058989333	0.168503747	SLC7A1	-0.045621786	0
CTSG	-0.051876	0.132577344	CTSG	-0.045522782	0
SLC7A4	-0.066816667	0.209839105	SLC7A4	-0.045309289	0
OXSR1	-0.042429333	0.085740435	OXSR1	-0.04526422	0
CRAT	-0.094326	0.334887479	CRAT	-0.044814385	0
PLA2G7	-0.056806	0.163649726	PLA2G7	-0.044654328	0
PRKACB	-0.069642667	0.2292013	PRKACB	-0.044556189	0
PTPRO	-0.076909333	0.264801365	PTPRO	-0.044382821	0
PTPN9	-0.072322667	0.244937023	PTPN9	-0.044185212	0
MYO3B	-0.038432667	0.07222842	MYO3B	-0.043862891	0
PTPN2	-0.087066	0.315378674	PTPN2	-0.043634665	0
EIF2AK1	-0.097113	0.359302205	EIF2AK1	-0.043170624	0
MYH7	-0.028406	0.031175158	MYH7	-0.042784871	0
PTPN4	-0.066212667	0.226142479	PTPN4	-0.04274808	0
AURKC	-0.041942667	0.096362333	AURKC	-0.042617637	0
MC2R	-0.045196	0.116995604	MC2R	-0.042115009	0
ADH1B	-0.136819	0.492379231	ADH1B	-0.042099244	0
MYH14	-0.063426	0.220112475	MYH14	-0.04169342	0
PDK4	-0.071551333	0.261415732	PDK4	-0.041690692	0
PTPRD	-0.025439333	0.024444447	PTPRD	-0.041003621	0
RPS6KA3	-0.178802667	0.592144366	RPS6KA3	-0.040690552	0
PGLYRP3	-0.08034	0.311568353	PGLYRP3	-0.040687925	0
ADSSL1	-0.031442667	0.051358265	ADSSL1	-0.040541849	0
ACACA	-0.073622667	0.282181945	ACACA	-0.040453504	0
SLC16A5	-0.147856	0.533261197	SLC16A5	-0.040373562	0
GP1BA	-0.039009333	0.093225288	GP1BA	-0.040197802	0
CDK15	-0.072399333	0.278645356	CDK15	-0.040177879	0
TSSK4	-0.037562667	0.08719723	TSSK4	-0.039797544	0
MAP3K12	-0.099229333	0.397963056	MAP3K12	-0.039707336	0
GRID2	-0.040139333	0.102889529	GRID2	-0.039642763	0
BMPR1A	-0.039569333	0.099583276	BMPR1A	-0.039641096	0
ALOX5	-0.076454	0.304039142	ALOX5	-0.039532108	0
PIK3C3	-0.296059	0.735881556	PIK3C3	-0.039432715	0
HTR1D	-0.097346	0.393547586	HTR1D	-0.039425397	0
EPHB1	-0.170009333	0.586670014	EPHB1	-0.0393752	0
PRKDC	-0.175459333	0.597642044	PRKDC	-0.039225488	0
CDKL1	-0.221199333	0.665339318	CDKL1	-0.039142729	0
NUDT9	-0.128892667	0.497395906	NUDT9	-0.039092861	0
NMT1	-0.065739333	0.254734538	NMT1	-0.03904339	0
PPP3R1	-0.081232667	0.330924778	PPP3R1	-0.039013671	0
PCCB	-0.022356	0.018216617	PCCB	-0.038888983	0
AFG3L2	-0.090555	0.376184405	AFG3L2	-0.038449582	0
DSTN	-0.240936	0.694415858	DSTN	-0.038159533	0
INPP5F	-0.285672667	0.735881556	INPP5F	-0.038049337	0
PTP4A3	-0.057212667	0.217141109	PTP4A3	-0.037946756	0
DUSP10	-0.055942667	0.211285166	DUSP10	-0.037768628	0
PRG2	-0.052946	0.194404223	PRG2	-0.037660188	0
LRAT	-0.063186	0.254734538	LRAT	-0.037526934	0
MED1	-0.107902667	0.453240478	MED1	-0.037083051	0
NEU1	-0.129596	0.517731767	NEU1	-0.037050873	0
SAA1	-0.093272667	0.402408248	SAA1	-0.036873775	0
NDST1	-0.025879333	0.037943719	NDST1	-0.036770912	0
PRKAA1	-0.132501667	0.528058667	PRKAA1	-0.036745074	0
SYT2	-0.124699333	0.507510356	SYT2	-0.036730823	0
PIK3CB	-0.086502667	0.376184405	PIK3CB	-0.036728964	0
TP53RK	-0.237039333	0.700287235	TP53RK	-0.036675624	0
GALNT1	-0.063066	0.264801365	GALNT1	-0.036394113	0
CHRM4	-0.029596	0.059432538	CHRM4	-0.036283978	0
TTBK1	-0.261076	0.729907208	TTBK1	-0.035697534	0
NDUFA11	-0.197422667	0.659582207	NDUFA11	-0.035680409	0
WEE1	-0.096782667	0.429698662	WEE1	-0.035503366	0
ZC3HC1	-0.150327	0.581219233	ZC3HC1	-0.035426064	0
GABRD	-0.199466667	0.665339318	GABRD	-0.035296985	0
PTPRG	-0.069592	0.311568353	PTPRG	-0.035244636	0
CALM2	-0.175582667	0.631103777	CALM2	-0.035098838	0
DLAT	-0.156506	0.597642044	DLAT	-0.034988303	0
SLC38A3	-0.111399333	0.487389818	SLC38A3	-0.034770355	0
MUT	-0.058512667	0.254734538	MUT	-0.034751385	0
CKB	-0.034812667	0.101225651	CKB	-0.034628488	0
DDR2	-0.055480333	0.238554086	DDR2	-0.034531688	0
TRIB2	-0.108769333	0.482427829	TRIB2	-0.034432852	0
SYK	-0.073882667	0.342904197	SYK	-0.034342673	0
ADC	-0.055527	0.241730728	ADC	-0.034241732	0
ADCK3	-0.062706	0.28574885	ADCK3	-0.034113037	0
IRAK3	-0.099139333	0.453240478	IRAK3	-0.034071345	0
CYP2C18	-0.101719333	0.46770799	CYP2C18	-0.033569944	0
DBH	-0.167496	0.631103777	DBH	-0.03348232	0
KCNMB1	-0.053776333	0.238554086	KCNMB1	-0.033471096	0
CHRNA6	-0.030926	0.082885866	CHRNA6	-0.033447073	0
ALPI	-0.244019333	0.729907208	ALPI	-0.033365336	0
PRKD3	-0.025592667	0.050416778	PRKD3	-0.033204563	0
CACNA2D1	-0.146926	0.597642044	CACNA2D1	-0.032846609	0
OPRL1	-0.094052667	0.448474702	OPRL1	-0.032754975	0
SGK1	-0.054622667	0.25143886	SGK1	-0.032749981	0
MTOR	-0.641896	0.889534494	MTOR	-0.032632199	0
IGSF10	-0.151202667	0.608706381	IGSF10	-0.032598107	0
PRKAR1A	-0.018602667	0.018216617	PRKAR1A	-0.032359939	0
SLC7A8	-0.017519333	0.014664792	SLC7A8	-0.032125624	0
NTSR2	-0.050749333	0.235407021	NTSR2	-0.031879746	0
PURA	-0.024796	0.052314425	PURA	-0.031773062	0
L3MBTL1	-0.029139333	0.081487736	L3MBTL1	-0.031730046	0
TFPI	-0.104126	0.497395906	TFPI	-0.031581186	0
SLC16A4	-0.016216	0.011476096	SLC16A4	-0.031462378	0
PTGER3	-0.046612667	0.214198705	PTGER3	-0.031192412	0
ESRRG	-0.016826	0.014345649	ESRRG	-0.031015026	0
NR1I2	-0.089512667	0.453240478	NR1I2	-0.030762936	0
ADH5	-0.052769333	0.261415732	ADH5	-0.030747017	0
ACTA1	-0.047192667	0.223112901	ACTA1	-0.030744857	0
STK36	-0.041426	0.183713747	STK36	-0.030483668	0
PIP5K1A	-0.068046	0.363477469	PIP5K1A	-0.029907748	0
PARP15	-0.072784333	0.393547586	PARP15	-0.029477855	0
TNNI3	-0.127275	0.586670014	TNNI3	-0.029477667	0
ATP5B	-0.098456	0.502439672	ATP5B	-0.029430081	0
MTHFD2	-0.018319333	0.024952706	MTHFD2	-0.029363736	0
GLRX2	-0.051269333	0.268217095	GLRX2	-0.029301118	0
TK1	-0.057669333	0.311568353	TK1	-0.029206441	0
HPD	-0.084909333	0.453240478	HPD	-0.029180902	0
KALRN	-0.202057	0.718007886	KALRN	-0.029070099	0
SV2A	-0.065962667	0.363477469	SV2A	-0.028992076	0
ASGR2	-0.257772667	0.772052135	ASGR2	-0.028961628	0
DUSP18	-0.137391333	0.619860991	DUSP18	-0.028536962	0
CA9	-0.063039333	0.355157208	CA9	-0.028341184	0
SPHKAP	-0.130024667	0.608706381	SPHKAP	-0.028032297	0
DCPS	-0.247776333	0.772052135	DCPS	-0.027838507	0
PLIN3	-0.066950667	0.384806115	PLIN3	-0.027768327	0
PFKFB1	-0.073506	0.425077012	PFKFB1	-0.027309859	0
GM2A	-0.058436	0.342904197	GM2A	-0.027162642	0
STK16	-0.170979333	0.694415858	STK16	-0.02707977	0
CHRNB4	-0.048125	0.275139045	CHRNB4	-0.026971549	0
PIK3C2B	-0.118349333	0.592144366	PIK3C2B	-0.026933042	0
VAMP1	-0.032762667	0.151976528	VAMP1	-0.026807183	0
LCT	-0.020372667	0.048577156	LCT	-0.026760881	0
VDAC3	-0.205976	0.741871919	VDAC3	-0.026709128	0
APRT	-0.026636	0.101225651	APRT	-0.02649508	0
CFL1	-0.087105667	0.497395906	CFL1	-0.026418957	0
PRKAR2B	-0.067956	0.415921311	PRKAR2B	-0.025890477	0
PIP5K1C	-0.109576	0.581219233	PIP5K1C	-0.025822683	0
GIT2	-0.103282667	0.565010697	GIT2	-0.025608248	0
CSNK1G3	-0.049826	0.307788511	CSNK1G3	-0.025498336	0
C3	-0.127363333	0.631103777	C3	-0.025459831	0
PTK6	-0.063386	0.397963056	PTK6	-0.025364367	0
PTPLB	-0.084843333	0.502439672	PTPLB	-0.025361036	0
CD4	-0.026149333	0.109763573	CD4	-0.025091377	0
LEPRE1	-0.032646	0.173465034	LEPRE1	-0.024836687	0
INSR	-0.145272667	0.676912639	INSR	-0.024618978	0
GRK7	-0.067092667	0.429698662	GRK7	-0.024612005	0
SYTL4	-0.111597333	0.6031628	SYTL4	-0.024502919	0
OXCT1	-0.046936	0.304039142	OXCT1	-0.024269221	0
CDK5R2	-0.065679667	0.429698662	CDK5R2	-0.024093666	0
BGLAP	-0.019629333	0.059432538	BGLAP	-0.024065086	0
GSS	-0.194679333	0.753899349	GSS	-0.023884552	0
IL5	-0.017709333	0.0450667	IL5	-0.023839317	0
AMHR2	-0.178692667	0.735881556	AMHR2	-0.023800448	0
PTK7	-0.116559333	0.625471496	PTK7	-0.023753915	0
SLC19A3	-0.061879333	0.415921311	SLC19A3	-0.023575335	0
PAM	-0.020809333	0.074781502	PAM	-0.023435592	0
PTGDR	-0.138241	0.676912639	PTGDR	-0.02342734	0
GLS2	-0.040172667	0.261415732	GLS2	-0.023407339	0
CHM	-0.067106	0.448474702	CHM	-0.023370473	0
OPLAH	-0.038552667	0.248173044	OPLAH	-0.023333824	0
SLC22A6	-0.068602333	0.458034708	SLC22A6	-0.023263162	0
UQCR10	-0.124852667	0.653845188	UQCR10	-0.023038447	0
PTPRC	-0.079131667	0.512607782	PTPRC	-0.022965181	0
PTPN3	-0.026702667	0.140948362	PTPN3	-0.022722366	0
LAMTOR3	-0.138609333	0.688562759	LAMTOR3	-0.022462539	0
HRH1	-0.019769333	0.073495895	HRH1	-0.022413223	0
TBXA2R	-0.054929333	0.393547586	TBXA2R	-0.022246531	0
CA5A	-0.012756	0.018216617	CA5A	-0.022189474	0
DYRK4	-0.071042667	0.487389818	DYRK4	-0.022174089	0
PIKFYVE	-0.117659333	0.648128551	PIKFYVE	-0.022159823	0
CLEC3B	-0.038189333	0.264801365	CLEC3B	-0.022038292	0
PIP	-0.123582667	0.665339318	PIP	-0.021868795	0
FPR1	-0.118490667	0.653845188	FPR1	-0.021864498	0
COX6A2	-0.064077	0.458034708	COX6A2	-0.021728614	0
SIGLEC7	-0.097040667	0.597642044	SIGLEC7	-0.021694301	0
SYNC	-0.095162667	0.592144366	SYNC	-0.021656396	0
CDK1	-0.186593667	0.76598678	CDK1	-0.021603577	0
CDH5	-0.055722667	0.411387464	CDH5	-0.02149496	0
C1R	-0.064604333	0.46770799	C1R	-0.021321059	0
PHKA2	-0.017432667	0.060512167	PHKA2	-0.02123573	0
CLK4	-0.022706	0.116995604	CLK4	-0.021158142	0
OGFOD2	-0.199295667	0.784224377	OGFOD2	-0.021037583	0
HAGH	-0.212682667	0.796449639	HAGH	-0.021021912	0
PPP1R32	-0.074442667	0.528058667	PPP1R32	-0.020644278	0
CANT1	-0.031859333	0.226142479	CANT1	-0.020568954	0
NEK10	-0.052406	0.406883079	NEK10	-0.020466135	0
HSD17B8	-0.069332667	0.507510356	HSD17B8	-0.02042229	0
RAMP1	-0.051005	0.397963056	RAMP1	-0.02041002	0
PTPN14	-0.014649333	0.040981695	PTPN14	-0.020324633	0
NDUFS2	-0.063129333	0.482427829	NDUFS2	-0.019984705	0
STK39	-0.048909333	0.393547586	STK39	-0.019808414	0
AAK1	-0.065082667	0.497395906	AAK1	-0.019739429	0
AURKB	-0.653109333	0.933584409	AURKB	-0.019492969	0
PTPN13	-0.049776333	0.406883079	PTPN13	-0.01943917	0
GCH1	-0.066841333	0.512607782	GCH1	-0.019398345	0
FASTK	-0.098472667	0.636757565	FASTK	-0.019303192	0
MAPK1	-0.092802667	0.619860991	MAPK1	-0.019275642	0
GRIN3A	-0.026175	0.183713747	GRIN3A	-0.019261092	0
SBK1	-0.046942667	0.389161914	SBK1	-0.019240375	0
PPM1E	-0.302859333	0.864506612	PPM1E	-0.019150305	0
OXTR	-0.032979333	0.268217095	OXTR	-0.018848136	0
ARPC5	-0.047649333	0.402408248	ARPC5	-0.01883736	0
NT5M	-0.069852667	0.538489516	NT5M	-0.018777986	0
SMPD4	-0.105459667	0.665339318	SMPD4	-0.018661806	0
SCTR	-0.029312667	0.232289453	SCTR	-0.018583366	0
SNRPA	-0.059507667	0.487389818	SNRPA	-0.018573744	0
PRSS8	-0.045262	0.389161914	PRSS8	-0.018551521	0
VKORC1L1	-0.049192667	0.420484527	VKORC1L1	-0.01850874	0
SI	-0.041119333	0.355157208	SI	-0.018486404	0
PPFIA4	-0.134992667	0.729907208	PPFIA4	-0.018457864	0
PHGDH	-0.014429333	0.053285425	PHGDH	-0.018374191	0
DCXR	-0.090987	0.631103777	DCXR	-0.01818823	0
CACNA1D	-0.085422667	0.614272531	CACNA1D	-0.01807876	0
NNMT	-0.091652667	0.636757565	NNMT	-0.017966295	0
ANXA2	-0.086312667	0.619860991	ANXA2	-0.017927632	0
PPP1R3A	-0.110558333	0.688562759	PPP1R3A	-0.017916693	0
PLK4	-0.109009333	0.688562759	PLK4	-0.017665668	0
PPP1R12C	-0.084839333	0.619860991	PPP1R12C	-0.017621613	0
MAP3K1	-0.049272667	0.439029025	MAP3K1	-0.017615312	0
GLYAT	-0.036432667	0.328954759	GLYAT	-0.017592017	0
ODC1	-0.128397667	0.729907208	ODC1	-0.017556114	0
PIP5K1B	-0.028337	0.241730728	PIP5K1B	-0.017474525	0
PECR	-0.098535	0.665339318	PECR	-0.017436439	0
GK	-0.082313667	0.614272531	GK	-0.017420774	0
DGKD	-0.121032667	0.718007886	DGKD	-0.017413065	0
EPHA4	-0.013669333	0.053285425	EPHA4	-0.017406414	0
AKR1B10	-0.036499	0.334887479	AKR1B10	-0.017340715	0
SLC2A2	-0.032776	0.29663177	SLC2A2	-0.017298594	0
SLC25A22	-0.077252667	0.597642044	SLC25A22	-0.017270518	0
FGF4	-0.023436	0.186344636	FGF4	-0.017100853	0
GRIN2C	-0.135495667	0.747877963	GRIN2C	-0.017095388	0
GIT1	-0.096402667	0.665339318	GIT1	-0.017059108	0
LMAN1	-0.124597333	0.729907208	LMAN1	-0.017036486	0
TNNC2	-0.123767333	0.729907208	TNNC2	-0.016922998	0
PFN1	-0.032676	0.304039142	PFN1	-0.016895796	0
PPM1B	-0.126759	0.735881556	PPM1B	-0.016883295	0
AK4	-0.008312667	0.00955998	AK4	-0.016787788	0
APCS	-0.032754333	0.307788511	APCS	-0.016761951	0
VTN	-0.044762667	0.425077012	VTN	-0.01663078	0
ITGA4	-0.186639333	0.814880673	ITGA4	-0.016593353	0
STK11IP	-0.065572667	0.559656562	STK11IP	-0.016529453	0
PEAK1	-0.041690333	0.402408248	PEAK1	-0.01648157	0
PLEKHA1	-0.137892667	0.759935736	PLEKHA1	-0.016439996	0
TLR8	-0.029992667	0.28574885	TLR8	-0.016316476	0
NEK2	-0.119106	0.729907208	NEK2	-0.016285643	0
PRKAB2	-0.011516	0.03868467	PRKAB2	-0.016265902	0
ROS1	-0.012672667	0.052314425	ROS1	-0.016238483	0
SORCS3	-0.187843333	0.821047737	SORCS3	-0.016085324	0
NR1H2	-0.177977	0.814880673	NR1H2	-0.01582322	0
CDO1	-0.071260667	0.6031628	CDO1	-0.01564638	0
RLBP1	-0.187479333	0.827225882	RLBP1	-0.015443776	0
RAB9A	-0.083482333	0.653845188	RAB9A	-0.015404583	0
HRH4	-0.108626	0.723949208	HRH4	-0.015239348	0
TBXAS1	-0.023362667	0.223112901	TBXAS1	-0.015220201	0
LARS2	-0.013959333	0.082885866	LARS2	-0.015097291	0
PIK3CA	-0.020146	0.17853468	PIK3CA	-0.015074797	0
F7	-0.151149333	0.796449639	F7	-0.014939854	0
DCD	-0.098431	0.706176577	DCD	-0.014871614	0
CACNA1A	-0.028976	0.307788511	CACNA1A	-0.014828398	0
PTEN	-0.100039333	0.712083568	PTEN	-0.014752704	0
MAN1B1	-0.033706	0.371918619	MAN1B1	-0.014478482	0
KCNQ3	-0.182133	0.833414739	KCNQ3	-0.014413791	0
ESD	-0.041359	0.448474702	ESD	-0.01440377	0
WNK4	-0.052412667	0.533261197	WNK4	-0.014311804	0
PLK1	-0.027639333	0.304039142	PLK1	-0.014291484	0
INPP5B	-0.021486	0.217141109	INPP5B	-0.01425076	0
PLOD1	-0.046384	0.497395906	PLOD1	-0.014068165	0
GK2	-0.038769333	0.434349371	GK2	-0.014040733	0
TPI1	-0.184037	0.839613935	TPI1	-0.013972156	0
PIK3R3	-0.169598	0.827225882	PIK3R3	-0.013970785	0
MARCKS	-0.100816333	0.729907208	MARCKS	-0.013784854	0
CTSS	-0.048919333	0.522882126	CTSS	-0.013775499	0
CYB5A	-0.059256667	0.586670014	CYB5A	-0.013724206	0
FGFR4	-0.188056	0.845823097	FGFR4	-0.013675519	0
XYLB	-0.023859333	0.268217095	XYLB	-0.013635932	0
UBC	-0.110202667	0.753899349	UBC	-0.013520394	0
FES	-0.028139333	0.330924778	FES	-0.013514498	0
FUK	-0.034936	0.411387464	FUK	-0.013476525	0
ERBB3	-0.182726	0.845823097	ERBB3	-0.013287919	0
FCER1G	-0.725032667	0.958856243	FCER1G	-0.013229308	0
QPCT	-0.124262667	0.784224377	QPCT	-0.013117125	0
GNG2	-0.067732667	0.642432582	GNG2	-0.013016352	0
TRDMT1	-0.157099667	0.827225882	TRDMT1	-0.012941224	0
ETNK1	-0.184612667	0.85204185	ETNK1	-0.012837794	0
ERN2	-0.174682667	0.845823097	ERN2	-0.012703004	0
G6PC2	-0.049282667	0.554327158	G6PC2	-0.012627887	0
CDC42BPG	-0.085502	0.712083568	CDC42BPG	-0.012608898	0
GRID1	-0.014887667	0.143103304	GRID1	-0.012570406	0
BCR	-0.036011333	0.448474702	BCR	-0.012541381	0
PLEKHA4	-0.027579333	0.355157208	PLEKHA4	-0.012399099	0
PDE6H	-0.017876667	0.202716708	PDE6H	-0.012390505	0
VWF	-0.010179333	0.062720212	VWF	-0.01224159	0
RAB8B	-0.240625667	0.889534494	RAB8B	-0.012232737	0
IRAK4	-0.071992667	0.676912639	IRAK4	-0.012200408	0
IYD	-0.096542333	0.747877963	IYD	-0.012180675	0
LRRK2	-0.070072667	0.671116228	LRRK2	-0.012136744	0
TNNI3K	-0.031694	0.415921311	TNNI3K	-0.01207506	0
NR1H4	-0.069363667	0.671116228	NR1H4	-0.012013944	0
SSTR1	-0.010916	0.080108803	SSTR1	-0.011967426	0
MGST2	-0.023829333	0.315378674	MGST2	-0.011942492	0
PPP1R2	-0.018556	0.232289453	PPP1R2	-0.011763957	0
QPRT	-0.005766	0.009127937	QPRT	-0.011760491	0
CSNK2A2	-0.147196	0.833414739	CSNK2A2	-0.011648918	0
LHCGR	-0.028749333	0.393547586	LHCGR	-0.011643559	0
MST1R	-0.012559333	0.118860838	MST1R	-0.011616896	0
SPINK6	-0.035170667	0.46770799	SPINK6	-0.011607207	0
ATP2A1	-0.116307667	0.796449639	ATP2A1	-0.011496045	0
PDE4B	-0.015569333	0.183713747	PDE4B	-0.011456824	0
MYL6B	-0.008696	0.048577156	MYL6B	-0.011422787	0
ISG20	-0.090359333	0.747877963	ISG20	-0.011400571	0
SSH2	-0.056959333	0.631103777	SSH2	-0.011386126	0
TAAR1	-0.127942667	0.814880673	TAAR1	-0.011374868	0
AKAP14	-0.007639333	0.032439211	AKAP14	-0.01137443	0
PDLIM5	-0.380022667	0.933584409	PDLIM5	-0.011342312	0
FGFR2	-0.195837667	0.877005182	FGFR2	-0.011162324	0
STK35	-0.062540333	0.665339318	STK35	-0.011066938	0
LCN9	-0.151989333	0.845823097	LCN9	-0.011052734	0
CCBL1	-0.115278667	0.802581259	CCBL1	-0.011010379	0
PCSK1	-0.156782333	0.85204185	PCSK1	-0.010902498	0
TFF2	-0.075439333	0.718007886	TFF2	-0.010853516	0
MAP3K9	-0.031749	0.458034708	MAP3K9	-0.010766137	0
LY96	-0.120986	0.814880673	LY96	-0.010756379	0
RNASE2	-0.091614	0.76598678	RNASE2	-0.010606952	0
PTPRJ	-0.061476	0.674011958	PTPRJ	-0.010532831	0
EPHB4	-0.164666	0.864506612	EPHB4	-0.010412108	0
PGA3	-0.032502667	0.482427829	PGA3	-0.010289293	0
FXYD2	-0.026626	0.411387464	FXYD2	-0.010270951	0
PFKFB4	-0.029198333	0.448474702	PFKFB4	-0.010168671	0
PPP1R3F	-0.096242667	0.784224377	PPP1R3F	-0.010159343	0
TUBB1	-0.060811	0.682728251	TUBB1	-0.010079553	0
PNCK	-0.032706	0.502439672	PNCK	-0.009776349	0
STRADB	-0.015716	0.241730728	STRADB	-0.009691556	0
EEA1	-0.027599333	0.453240478	EEA1	-0.009485099	0
ACSL4	-0.075676	0.753899349	ACSL4	-0.009284434	0
PDK3	-0.010169333	0.122661169	PDK3	-0.009267241	0
FAAH	-0.033196	0.528058667	FAAH	-0.009205843	0
GOT2	-0.008926	0.093225288	GOT2	-0.009197942	0
PPP1R14A	-0.015299333	0.254734538	PPP1R14A	-0.00908646	0
ADH4	-0.109028	0.827225882	ADH4	-0.008981278	0
SKP2	-0.166092667	0.889534494	SKP2	-0.008443687	0
EFTUD1	-0.070002667	0.759935736	EFTUD1	-0.008345937	0
GNMT	-0.137889333	0.870751862	GNMT	-0.008287919	0
KCNE1	-0.016679333	0.319219479	KCNE1	-0.008271458	0
PDXP	-0.209879333	0.914672971	PDXP	-0.008129499	0
F9	-0.156539333	0.889534494	F9	-0.007958022	0
SUCLA2	-0.032598333	0.57038934	SUCLA2	-0.007948406	0
CA7	-0.050807	0.700287235	CA7	-0.007861052	0
MAP3K19	-0.118232333	0.858269814	MAP3K19	-0.007847808	0
CPB1	-0.035602667	0.6031628	CPB1	-0.007817116	0
PRKD1	-0.135968	0.877005182	PRKD1	-0.007749882	0
ITPKA	-0.196842667	0.914672971	ITPKA	-0.007624534	0
MTMR10	-0.006702667	0.074781502	MTMR10	-0.007548582	0
PNKP	-0.023788667	0.482427829	PNKP	-0.007530722	0
STK31	-0.032268667	0.586670014	STK31	-0.00747362	0
METAP2	-0.059939333	0.753899349	METAP2	-0.007353755	0
CA4	-0.153712	0.895809715	CA4	-0.00734501	0
MAPKBP1	-0.041359333	0.668225259	MAPKBP1	-0.007241073	0
DHRS11	-0.151012667	0.895809715	DHRS11	-0.007216024	0
CAMLG	-0.062748	0.772052135	CAMLG	-0.007049949	0
CXCL10	-0.038879333	0.659582207	CXCL10	-0.007026703	0
GLP2R	-0.095809667	0.845823097	GLP2R	-0.006967323	0
PANX1	-0.099780333	0.85204185	PANX1	-0.006938632	0
TNIK	-0.011766	0.259734097	TNIK	-0.006888652	0
TPH1	-0.113298	0.870751862	TPH1	-0.006809843	0
DHRS4	-0.089339333	0.839613935	DHRS4	-0.006782675	0
GRIK5	-0.037497	0.665339318	GRIK5	-0.00663535	0
PPP2R5A	-0.185169333	0.920971953	PPP2R5A	-0.006620469	0
ADAMTS5	-0.019722667	0.462857258	ADAMTS5	-0.006598276	0
PNLIP	-0.027666	0.581219233	PNLIP	-0.00651977	0
EPN1	-0.036072667	0.659582207	EPN1	-0.006519452	0
C1S	-0.107992667	0.870751862	C1S	-0.006490963	0
ETNK2	-0.031046	0.631103777	ETNK2	-0.006206071	0
SULT1B1	-0.004582667	0.045923625	SULT1B1	-0.006131442	0
RPS6KL1	-0.019862667	0.492379231	RPS6KL1	-0.006111748	0
ADRA2C	-0.041196	0.712083568	ADRA2C	-0.006075134	0
MAP3K15	-0.126958667	0.895809715	MAP3K15	-0.006066622	0
SLC1A4	-0.002972667	0.00934173	SLC1A4	-0.006033243	0
GSTA2	-0.014578	0.389161914	GSTA2	-0.00597508	0
MAP1A	-0.016921	0.443737509	MAP1A	-0.005970979	0
PRPF4B	-0.027379333	0.608706381	PRPF4B	-0.005902769	0
EPHA5	-0.149399333	0.914672971	EPHA5	-0.005786857	0
MMP12	-0.105688667	0.883266188	MMP12	-0.005697506	0
PTGS1	-0.144794667	0.914672971	PTGS1	-0.005608499	0
RXRA	-0.022886	0.57038934	RXRA	-0.005580261	0
PPP3CC	-0.300849333	0.958856243	PPP3CC	-0.005489447	0
GADL1	-0.028223	0.648128551	GADL1	-0.005315487	0
SDS	-0.117089333	0.902091461	SDS	-0.005239681	0
MAN1A1	-0.133446667	0.914672971	MAN1A1	-0.005168944	0
TXNDC12	-0.026669333	0.642432582	TXNDC12	-0.005125111	0
PRSS3	-0.122550667	0.908379343	PRSS3	-0.005114376	0
MMP3	-0.142859	0.920971953	MMP3	-0.005107723	0
YARS	-0.113669333	0.902091461	YARS	-0.005086638	0
CP	-0.061595	0.827225882	CP	-0.005073943	0
MAPK3	-0.023059333	0.6031628	MAPK3	-0.005063033	0
ATOX1	-0.018736	0.549022706	ATOX1	-0.004879036	0
MMP20	-0.050422667	0.805651624	MMP20	-0.004732304	0
NEU2	-0.021492667	0.6031628	NEU2	-0.004719047	0
MAT1A	-0.009456	0.319219479	MAT1A	-0.004689331	0
SRPK1	-0.014396	0.472586761	SRPK1	-0.004686164	0
EGFR	-0.064332667	0.845823097	EGFR	-0.004678301	0
CDKN2A	-0.027039333	0.676912639	CDKN2A	-0.004582285	0
KCNK9	-0.015482667	0.512607782	KCNK9	-0.004493299	0
INPP5J	-0.037062667	0.759935736	INPP5J	-0.004418727	0
MSRA	-0.006016	0.194404223	MSRA	-0.004279147	0
G6PC3	-0.027006	0.694415858	G6PC3	-0.00427722	0
EPHB6	-0.137899333	0.933584409	EPHB6	-0.0041158	0
MTNR1A	-0.327441667	0.971509283	MTNR1A	-0.00411039	0
SLC6A5	-0.002702667	0.030559141	SLC6A5	-0.004094159	0
AATK	-0.008889333	0.351042518	AATK	-0.004041449	0
MAP2K6	-0.058236	0.858269814	MAP2K6	-0.003865482	0
PDXK	-0.009422	0.393547586	PDXK	-0.003815936	0
AK8	-0.116199333	0.927275897	AK8	-0.003810296	0
TK2	-0.014854667	0.554327158	TK2	-0.003806268	0
RCVRN	-0.013362667	0.522882126	RCVRN	-0.003762876	0
GLT6D1	-0.113706	0.927275897	GLT6D1	-0.003728537	0
CXCR1	-0.004466	0.147488915	CXCR1	-0.003712321	0
F2R	-0.011152	0.46770799	F2R	-0.003680441	0
PRKAA2	-0.044642667	0.827225882	PRKAA2	-0.003677479	0
GRIK3	-0.134696	0.939897096	GRIK3	-0.003625975	0
PTP4A2	-0.016268667	0.6031628	PTP4A2	-0.003572037	0
ITPA	-0.13103	0.939897096	ITPA	-0.003527287	0
GSTO1	-0.044562667	0.833414739	GSTO1	-0.003526637	0
GP9	-0.022046	0.694415858	GP9	-0.003491654	0
BTK	-0.144578333	0.946213561	BTK	-0.003471446	0
KCNJ5	-0.225276667	0.965181667	KCNJ5	-0.003467219	0
TLR2	-0.032679333	0.784224377	TLR2	-0.003449619	0
PPP1CB	-0.060162667	0.877005182	PPP1CB	-0.003429142	0
TRIM24	-0.004832667	0.199917586	TRIM24	-0.003378754	0
STYK1	-0.006179333	0.28574885	STYK1	-0.003361653	0
SCN1A	-0.012969333	0.554327158	SCN1A	-0.003323182	0
COX5A	-0.011599333	0.517731767	COX5A	-0.003316194	0
SLC6A8	-0.013352333	0.575792263	SLC6A8	-0.003201011	0
GRIK4	-0.045702667	0.85204185	GRIK4	-0.003178121	0
PDE9A	-0.028004667	0.772052135	PDE9A	-0.003146419	0
CDK7	-0.023482667	0.735881556	CDK7	-0.003127705	0
ACADSB	-0.112777	0.939897096	ACADSB	-0.003035922	0
GSG2	-0.142553	0.952533409	GSG2	-0.003010688	0
PLA2G1B	-0.001476	0.009127937	PLA2G1B	-0.00301049	0
WDSUB1	-0.012487667	0.581219233	WDSUB1	-0.002942844	0
CHRND	-0.036811667	0.833414739	CHRND	-0.002913232	0
TBK1	-0.046045667	0.864506612	TBK1	-0.002911545	0
PPP2R1B	-0.00685	0.384806115	PPP2R1B	-0.002841093	0
RPS6KB1	-0.010901	0.549022706	RPS6KB1	-0.002838726	0
AGTR2	-0.289743667	0.977838692	AGTR2	-0.002820012	0
UGP2	-0.005936	0.338880625	UGP2	-0.002789643	0
SLC7A2	-0.051642667	0.883266188	SLC7A2	-0.002783973	0
SBK2	-0.002479333	0.078748892	SBK2	-0.002736578	0
FBP1	-0.004826	0.271662973	FBP1	-0.002731369	0
STK17B	-0.003176	0.138818453	STK17B	-0.002723588	0
MERTK	-0.022596	0.759935736	MERTK	-0.002693966	0
ATP6V1C1	-0.214152667	0.971509283	ATP6V1C1	-0.002688268	0
S100P	-0.089709333	0.933584409	S100P	-0.002677501	0
CHRNA1	-0.013362	0.631103777	CHRNA1	-0.002671053	0
ADH1C	-0.059277333	0.902091461	ADH1C	-0.002652627	0
BMPR2	-0.073882667	0.920971953	BMPR2	-0.002641571	0
FCER1A	-0.073684	0.920971953	FCER1A	-0.002634468	0
CYC1	-0.037429667	0.85204185	CYC1	-0.002602824	0
MYLK2	-0.001462667	0.017079319	MYLK2	-0.002585306	0
AK1	-0.003492667	0.183713747	AK1	-0.002570108	0
ZMYND8	-0.041399667	0.870751862	ZMYND8	-0.002488351	0
AKAP9	-0.011752667	0.614272531	AKAP9	-0.002487322	0
MMP24	-0.067612667	0.920971953	MMP24	-0.002417396	0
SCYL2	-0.023852667	0.796449639	SCYL2	-0.002357638	0
STK4	-0.009719333	0.581219233	STK4	-0.002290458	0
AKR1A1	-0.002494	0.120749304	AKR1A1	-0.00228978	0
IMPA1	-0.001649333	0.040981695	IMPA1	-0.002288302	0
UGDH	-0.002129333	0.084303374	UGDH	-0.002287234	0
BUB1	-0.033255333	0.858269814	BUB1	-0.002207361	0
PTPLA	-0.010783	0.625471496	PTPLA	-0.002197494	0
PKDCC	-0.043216	0.889534494	PKDCC	-0.002196981	0
NDUFA12	-0.129696	0.965181667	NDUFA12	-0.001996143	0
PKIA	-0.059426	0.927275897	PKIA	-0.00194864	0
HTR4	-0.105176333	0.958856243	HTR4	-0.0019191	0
IKBKG	-0.013496333	0.723949208	IKBKG	-0.001893426	0
SMG1	-0.189038333	0.977838692	SMG1	-0.001839869	0
STK19	-0.033578667	0.883266188	STK19	-0.001810172	0
SPTBN1	-0.016011667	0.772052135	SPTBN1	-0.001798965	0
CDK5	-0.141710667	0.971509283	CDK5	-0.0017789	0
PHOSPHO1	-0.180791667	0.977838692	PHOSPHO1	-0.001759606	0
CHRNB1	-0.094445667	0.958856243	CHRNB1	-0.001723303	0
PPP3CA	-0.040816	0.908379343	PPP3CA	-0.001703364	0
MAP4K2	-0.013675333	0.753899349	MAP4K2	-0.001677781	0
AADACL2	-0.016216	0.802581259	AADACL2	-0.001548806	0
NTRK1	-0.054742667	0.939897096	NTRK1	-0.001473656	0
TLR7	-0.022119333	0.858269814	TLR7	-0.001468196	0
MARK1	-0.091903333	0.965181667	MARK1	-0.001414478	0
CA14	-0.024039333	0.877005182	CA14	-0.00137019	0
ALDH3A1	-0.163160333	0.981003942	ALDH3A1	-0.001359003	0
MYLK	-0.000679333	0.010479137	MYLK	-0.001344859	0
P4HA1	-0.061672667	0.952533409	P4HA1	-0.001302513	0
PIK3CG	-0.045619	0.939897096	PIK3CG	-0.001228049	0
MTRR	-0.002176	0.29663177	MTRR	-0.001148454	0
KIT	-0.004169333	0.549022706	KIT	-0.001085735	0
MAPK8	-0.010542333	0.808725059	MAPK8	-0.000971994	0
GABRP	-0.231867667	0.990501299	GABRP	-0.00096108	0
GPX2	-0.097949333	0.977838692	GPX2	-0.00095332	0
NPR2	-0.001876	0.311568353	NPR2	-0.000950094	0
DCK	-0.002182667	0.376184405	DCK	-0.000926759	0
LGALS9	-0.003175	0.533261197	LGALS9	-0.000866966	0
FYN	-0.177661333	0.990501299	FYN	-0.000736397	0
NDUFA1	-0.018976	0.914672971	NDUFA1	-0.000735019	0
SAR1B	-0.174988	0.990501299	SAR1B	-0.000725317	0
AANAT	-0.037956	0.958856243	AANAT	-0.000692564	0
CBR1	-0.000792667	0.161262591	CBR1	-0.000628162	0
CACNA1C	-0.001087333	0.268217095	CACNA1C	-0.000621426	0
TMPRSS15	-0.088425667	0.984169497	TMPRSS15	-0.000612799	0
NEDD8-MDP1	-0.012059333	0.895809715	NEDD8-MDP1	-0.000576246	0
ALDH1A2	-0.003898333	0.753899349	ALDH1A2	-0.000478273	0
CD80	-0.000532667	0.134633105	CD80	-0.000463872	0
HRH3	-0.001529333	0.502439672	HRH3	-0.000457142	0
ACVR1C	-0.008649333	0.889534494	ACVR1C	-0.000439708	0
KDR	-0.001299333	0.472586761	KDR	-0.000422957	0
PLA2G2E	-0.007351333	0.877005182	PLA2G2E	-0.00041901	0
CA11	-0.032289333	0.971509283	CA11	-0.000405329	0
GZMB	-0.09762	0.990501299	GZMB	-0.00040463	0
PTH	-0.000929333	0.376184405	PTH	-0.000394594	0
TYR	-0.013546	0.939897096	TYR	-0.000364654	0
LALBA	-0.034911	0.977838692	LALBA	-0.000339781	0
TAP1	-0.000939667	0.439029025	TAP1	-0.000335937	0
SCNN1D	-0.024916	0.971509283	SCNN1D	-0.000312772	0
CDKL4	-0.001412667	0.608706381	CDKL4	-0.00030456	0
UPP1	-0.210926	0.9968337	UPP1	-0.000290506	0
SSH3	-0.064172667	0.990501299	SSH3	-0.000265993	0
PACSIN2	-0.003462667	0.85204185	PACSIN2	-0.000240791	0
B4GALT3	-0.008057	0.933584409	B4GALT3	-0.000240473	0
LGALS2	-0.008742333	0.939897096	LGALS2	-0.000235341	0
RABGGTB	-0.000302667	0.170970913	RABGGTB	-0.000232169	0
EPRS	-0.141942667	0.9968337	EPRS	-0.000195496	0
ENOPH1	-0.124887333	0.9968337	ENOPH1	-0.000172006	0
UGT3A1	-0.096863667	0.9968337	UGT3A1	-0.000133409	0
PTPRN	-0.016676	0.984169497	PTPRN	-0.000115566	0
B4GALT2	-0.000326667	0.462857258	B4GALT2	-0.000109287	0
TACR1	-0.077699333	0.9968337	TACR1	-0.000107014	0
ABL1	-0.001586	0.889534494	ABL1	-8.06E-05	0
NQO2	-0.056762667	0.9968337	NQO2	-7.82E-05	0
PIK3C2G	-0.002512333	0.946213561	PIK3C2G	-6.03E-05	0
ADRB1	-0.011209333	0.990501299	ADRB1	-4.65E-05	0
HTR2B	-0.005393667	0.984169497	HTR2B	-3.74E-05	0
ACVRL1	-0.016485667	0.9968337	ACVRL1	-2.27E-05	0
ADRA1D	0.000154	0.898949778	ADRA1D	7.12E-06	0
JAK3	0.007604	0.9968337	JAK3	1.05E-05	0
PTPDC1	0.000280667	0.85204185	PTPDC1	1.95E-05	0
ACP2	0.026970333	0.9968337	ACP2	3.71E-05	0
ARSA	0.000202333	0.625471496	ARSA	4.12E-05	0
GALK1	0.002890667	0.939897096	GALK1	7.78E-05	0
TTBK2	0.080804	0.9968337	TTBK2	0.00011129	0
C17orf75	0.00034	0.389161914	C17orf75	0.000139356	0
TRAPPC2	0.020580667	0.984169497	TRAPPC2	0.000142626	0
DSTYK	0.041700667	0.990501299	DSTYK	0.000172847	0
LTA	0.005527333	0.920971953	LTA	0.000197622	0
TCN1	0.029567333	0.984169497	TCN1	0.000204905	0
LPA	0.0058	0.914672971	LPA	0.000224658	0
PTPN1	0.006887333	0.927275897	PTPN1	0.000225843	0
GCA	0.173333333	0.9968337	GCA	0.00023873	0
HTR2C	0.021110667	0.971509283	HTR2C	0.000265003	0
SELE	0.000853	0.477493425	SELE	0.000273841	0
MUSK	0.022231667	0.971509283	MUSK	0.000279075	0
ULK3	0.044924	0.984169497	ULK3	0.000311328	0
OGDH	0.00301	0.759935736	OGDH	0.000358862	0
AKT1	0.274853333	0.9968337	AKT1	0.000378552	0
EXTL2	0.000883333	0.334887479	EXTL2	0.000419673	0
PMP2	0.043689	0.977838692	PMP2	0.000425216	0
UCK2	0.002944	0.653845188	UCK2	0.000543242	0
FGFR3	0.157287333	0.990501299	FGFR3	0.000651948	0
GABRA5	0.103160667	0.984169497	GABRA5	0.000714914	0
BCAT2	0.020209	0.920971953	BCAT2	0.000722544	0
IFNAR2	0.048539333	0.965181667	IFNAR2	0.000747066	0
PKN3	0.190926	0.990501299	PKN3	0.000791379	0
PHOSPHO2	0.204813667	0.990501299	PHOSPHO2	0.000848942	0
PVALB	0.061858333	0.965181667	PVALB	0.000952058	0
PPP2R5C	0.236123	0.990501299	PPP2R5C	0.000978718	0
RYR1	0.055595	0.958856243	RYR1	0.001014414	0
GPR18	0.068557333	0.965181667	GPR18	0.001055162	0
CEACAM5	0.070071667	0.965181667	CEACAM5	0.001078469	0
ACOT13	0.016878667	0.85204185	ACOT13	0.001173727	0
SCGB1A1	0.021607	0.877005182	SCGB1A1	0.001231552	0
BAG1	0.298992	0.990501299	BAG1	0.001239307	0
SLC16A2	0.000704	0.015660079	SLC16A2	0.001270865	0
NNT	0.006245333	0.625471496	NNT	0.001272752	0
EEF2K	0.033137667	0.914672971	EEF2K	0.001283559	0
CDC25A	0.002457667	0.271662973	CDC25A	0.001390964	0
SNRK	0.202691667	0.984169497	SNRK	0.001404673	0
COX7C	0.208214	0.984169497	COX7C	0.001442944	0
LAT	0.013284667	0.753899349	LAT	0.001629851	0
GPX5	0.018316	0.802581259	GPX5	0.001749379	0
PPP1R1C	0.001980667	0.101225651	PPP1R1C	0.001970188	0
HIBCH	0.068379333	0.933584409	HIBCH	0.002040878	0
HTR1E	0.071206	0.933584409	HTR1E	0.002125243	0
P4HA2	0.044614	0.895809715	P4HA2	0.002131846	0
CDK11B	0.009861667	0.6031628	CDK11B	0.002165281	0
SLC13A1	0.020540667	0.784224377	SLC13A1	0.002168266	0
HK2	0.173715667	0.971509283	HK2	0.002180661	0
STK33	0.122942	0.958856243	STK33	0.002243261	0
CSNK2A1	0.002380667	0.113334149	CSNK2A1	0.002251252	0
PPP1R16B	0.040457333	0.877005182	PPP1R16B	0.002305981	0
LIPJ	0.001534	0.029953609	LIPJ	0.002337127	0
GSTT2	0.005510667	0.371918619	GSTT2	0.002367118	0
MAP3K5	0.003900667	0.244937023	MAP3K5	0.002383095	0
S100A2	0.003347333	0.191689752	S100A2	0.002401381	0
CLK2	0.074014	0.927275897	CLK2	0.002426995	0
NEK9	0.058231667	0.908379343	NEK9	0.002430168	0
MAP4K4	0.048886667	0.889534494	MAP4K4	0.002485262	0
RBP3	0.036412	0.85204185	RBP3	0.002532057	0
PPM1A	0.025684	0.796449639	PPM1A	0.00253865	0
C5	0.016107333	0.694415858	C5	0.002551085	0
FDX1	0.123860667	0.952533409	FDX1	0.00261591	0
HPRT1	0.270214	0.977838692	HPRT1	0.002629934	0
PHKG2	0.174980333	0.965181667	PHKG2	0.002693111	0
MASP2	0.014761667	0.653845188	MASP2	0.002723898	0
ACPP	0.003397667	0.156567356	ACPP	0.002736137	0
MBL2	0.050798667	0.883266188	MBL2	0.002738475	0
TESK2	0.057776	0.895809715	TESK2	0.002760782	0
SOAT1	0.029497333	0.802581259	SOAT1	0.002817319	0
HIF1AN	0.003830667	0.173465034	HIF1AN	0.002914325	0
INPP5E	0.034373333	0.814880673	INPP5E	0.003055995	0
DDX39B	0.069727333	0.902091461	DDX39B	0.003120258	0
ALDH9A1	0.005974	0.275139045	ALDH9A1	0.003348115	0
PRX	0.047694333	0.845823097	PRX	0.003468354	0
S100B	0.191840667	0.958856243	S100B	0.003500421	0
ASRGL1	0.011912667	0.497395906	ASRGL1	0.003613086	0
DAPK2	0.066355667	0.877005182	DAPK2	0.00378213	0
NSF	0.003634	0.085740435	NSF	0.003876803	0
TXNRD1	0.094364	0.908379343	TXNRD1	0.003938069	0
PPP2CB	0.052088	0.839613935	PPP2CB	0.00395454	0
DHPS	0.055057333	0.839613935	DHPS	0.004179973	0
PHKB	0.012014	0.448474702	PHKB	0.00418402	0
ALK	0.041104	0.790330558	ALK	0.004200468	0
BHMT2	0.07035	0.870751862	BHMT2	0.004228428	0
CACNG1	0.041454667	0.787275794	CACNG1	0.004306025	0
SEC14L2	0.084717333	0.889534494	SEC14L2	0.004306793	0
KRTAP5-3	0.126095	0.920971953	KRTAP5-3	0.00450835	0
HSD17B11	0.023644	0.625471496	HSD17B11	0.004818469	0
DYRK3	0.026219	0.653845188	DYRK3	0.004838063	0
PNP	0.070347333	0.85204185	PNP	0.004891888	0
AKAP8	0.028894	0.676912639	AKAP8	0.00489659	0
AVPR2	0.105300333	0.895809715	AVPR2	0.005031696	0
ERBB4	0.210190667	0.946213561	ERBB4	0.005046853	0
PPM1F	0.00971	0.300320233	PPM1F	0.005072654	0
PRDX5	0.018054333	0.512607782	PRDX5	0.005239635	0
HTR7	0.087532	0.870751862	HTR7	0.005261162	0
TRPV1	0.007584	0.199917586	TRPV1	0.005302346	0
NLK	0.041113333	0.741871919	NLK	0.00533121	0
SNAP23	0.011234	0.334887479	SNAP23	0.005337286	0
PRKACG	0.039725333	0.729907208	PRKACG	0.005431738	0
NMNAT3	0.022377333	0.559656562	NMNAT3	0.005640842	0
FDXR	0.010298333	0.282181945	FDXR	0.005658633	0
IARS2	0.268424667	0.952533409	IARS2	0.005669071	0
LMTK2	0.045140667	0.747877963	LMTK2	0.005695365	0
CACNA1B	0.015757333	0.434349371	CACNA1B	0.005706688	0
PDHB	0.021940333	0.549022706	PDHB	0.005713475	0
LDHAL6B	0.112563	0.889534494	LDHAL6B	0.005722388	0
STYXL1	0.037283333	0.700287235	STYXL1	0.005768619	0
LMTK3	0.062660667	0.808725059	LMTK3	0.005777257	0
NT5C	0.107647333	0.883266188	NT5C	0.005803095	0
MTMR9	0.054861	0.778131451	MTMR9	0.005976943	0
PINK1	0.224577333	0.939897096	PINK1	0.006045553	0
CDKN3	0.011800667	0.300320233	CDKN3	0.00616485	0
CACNA1I	0.208907333	0.933584409	CACNA1I	0.006235134	0
ALDH18A1	0.116377333	0.883266188	ALDH18A1	0.006273715	0
PPP1R1A	0.012144	0.300320233	PPP1R1A	0.006344213	0
AK5	0.008870667	0.189003263	AK5	0.0064182	0
MAP3K6	0.034825333	0.653845188	MAP3K6	0.006426147	0
SRPK3	0.044892	0.718007886	SRPK3	0.006458647	0
SYN1	0.020080667	0.472586761	SYN1	0.006536627	0
CAMK2B	0.042340667	0.700287235	CAMK2B	0.006551108	0
KHK	0.018084	0.425077012	KHK	0.006718792	0
DUSP22	0.038809333	0.671116228	DUSP22	0.006721864	0
CFB	0.009814	0.205544273	CFB	0.006743147	0
NEK7	0.127157333	0.883266188	NEK7	0.006854848	0
CA8	0.010881	0.2292013	CA8	0.006961478	0
ACVR2A	0.137961	0.889534494	ACVR2A	0.007013552	0
SLC25A5	0.035784	0.636757565	SLC25A5	0.00701459	0
RAF1	0.089254	0.833414739	RAF1	0.007063457	0
MMP11	0.098887333	0.845823097	MMP11	0.007191132	0
ALPK1	0.109175667	0.858269814	ALPK1	0.007246662	0
SLK	0.028778667	0.559656562	SLK	0.00725448	0
GABRG3	0.068830667	0.784224377	GABRG3	0.007265742	0
HS3ST3A1	0.135272667	0.883266188	HS3ST3A1	0.007292332	0
GNGT1	0.04427	0.682728251	GNGT1	0.007337847	0
KDM5D	0.123304	0.870751862	KDM5D	0.007411259	0
CD209	0.180453667	0.908379343	CD209	0.007530828	0
TPD52L3	0.125397333	0.870751862	TPD52L3	0.00753708	0
PKLR	0.069667333	0.778131451	PKLR	0.007590049	0
GAD1	0.013317333	0.268217095	GAD1	0.007611036	0
DYRK1A	0.029279667	0.549022706	DYRK1A	0.007624709	0
PPBP	0.143628	0.883266188	PPBP	0.007742755	0
LEPREL2	0.072634	0.781176195	LEPREL2	0.007790069	0
ADRA1B	0.291064667	0.939897096	ADRA1B	0.007835371	0
PTK2	0.020226667	0.402408248	PTK2	0.007996271	0
PPP1R11	0.014627333	0.282181945	PPP1R11	0.008037292	0
GUCY2D	0.019164	0.376184405	GUCY2D	0.008137019	0
ACVR1B	0.044194	0.648128551	ACVR1B	0.008323447	0
SCN2A	0.012075667	0.202716708	SCN2A	0.008369771	0
NDUFA5	0.238794667	0.920971953	NDUFA5	0.008537768	0
HIPK3	0.015267333	0.271662973	HIPK3	0.008640846	0
DHFRL1	0.072841	0.759935736	DHFRL1	0.008684332	0
MR1	0.110491	0.833414739	MR1	0.008744128	0
DRD2	0.039627333	0.597642044	DRD2	0.008859041	0
RPIA	0.212420667	0.908379343	RPIA	0.008864899	0
MAP3K4	0.058690667	0.706176577	MAP3K4	0.008867379	0
CSNK1G1	0.229668667	0.914672971	CSNK1G1	0.008896022	0
DAPK1	0.101551	0.814880673	DAPK1	0.009028491	0
TAS1R2	0.029668333	0.492379231	TAS1R2	0.009128954	0
SIRPD	0.047553	0.636757565	SIRPD	0.009321619	0
CSF2RA	0.060350333	0.700287235	CSF2RA	0.009337632	0
GLRA2	0.242060333	0.914672971	GLRA2	0.009376002	0
SLC7A3	0.010077333	0.115153431	SLC7A3	0.009459826	0
CPS1	0.187227333	0.889534494	CPS1	0.009518115	0
GDI1	0.090550667	0.784224377	GDI1	0.009558498	0
FPGS	0.028969333	0.46770799	FPGS	0.00956061	0
MMP1	0.044692333	0.608706381	MMP1	0.009635316	0
DECR1	0.045564	0.614272531	DECR1	0.009643115	0
AKAP13	0.162744667	0.870751862	AKAP13	0.009781864	0
FARS2	0.043924	0.597642044	FARS2	0.009819599	0
KCNH7	0.099787333	0.796449639	KCNH7	0.009863148	0
ALAS1	0.206484667	0.895809715	ALAS1	0.009866711	0
TST	0.041320667	0.575792263	TST	0.009905976	0
SMOX	0.187747333	0.883266188	SMOX	0.010121157	0
OAZ2	0.160512	0.864506612	OAZ2	0.010149444	0
TREM1	0.215961333	0.895809715	TREM1	0.010319546	0
IL3RA	0.117070667	0.814880673	IL3RA	0.010408283	0
HSD11B2	0.008017333	0.049489797	HSD11B2	0.010466503	0
CAMKK1	0.251080667	0.908379343	CAMKK1	0.010478287	0
GART	0.039007333	0.538489516	GART	0.010486059	0
SCN4B	0.010737333	0.104575085	SCN4B	0.010528726	0
CTDSPL	0.046434	0.592144366	CTDSPL	0.010567097	0
PHPT1	0.211426	0.889534494	PHPT1	0.010748307	0
PSKH1	0.046621667	0.586670014	PSKH1	0.010797863	0
ABCE1	0.139214	0.833414739	ABCE1	0.011017232	0
TRAPPC6A	0.069027333	0.688562759	TRAPPC6A	0.011186326	0
CACNB1	0.032258333	0.443737509	CACNB1	0.011383123	0
PPP1R3B	0.020264	0.271662973	PPP1R3B	0.011468807	0
SLC16A6	0.028324	0.393547586	SLC16A6	0.011471298	0
SACM1L	0.117687333	0.796449639	SACM1L	0.011632414	0
SCYL3	0.154835333	0.839613935	SCYL3	0.011755155	0
LRRK1	0.015000667	0.163649726	LRRK1	0.011791795	0
ULK2	0.149117333	0.833414739	ULK2	0.01180097	0
RBKS	0.031371	0.415921311	RBKS	0.011952	0
LIPT1	0.063724	0.648128551	LIPT1	0.012001705	0
HCK	0.02226	0.28574885	HCK	0.012109785	0
ACP6	0.040687333	0.497395906	ACP6	0.012340378	0
GABRB2	0.028332	0.363477469	GABRB2	0.012452552	0
PDE3B	0.029495667	0.376184405	PDE3B	0.012523837	0
RORA	0.011284	0.077407823	RORA	0.012538952	0
SERPINB3	0.032797	0.411387464	SERPINB3	0.012651408	0
HAO2	0.109697333	0.76598678	HAO2	0.012700617	0
PDE7B	0.037418	0.453240478	PDE7B	0.012859493	0
TAT	0.105126667	0.753899349	TAT	0.012897637	0
TUB	0.093174	0.726926095	TUB	0.012905507	0
ARL1	0.043339667	0.502439672	ARL1	0.012954923	0
TUBA8	0.097775333	0.735881556	TUBA8	0.0130229	0
PPP1R37	0.019294	0.211285166	PPP1R37	0.013025977	0
HEXB	0.017210667	0.166063398	HEXB	0.013419606	0
ANXA5	0.078865	0.671116228	ANXA5	0.013659596	0
TPSB2	0.028790667	0.330924778	TPSB2	0.013827314	0
NME4	0.311404	0.902091461	NME4	0.013935151	0
POR	0.028564	0.323090768	POR	0.014015654	0
SCN4A	0.070417333	0.631103777	SCN4A	0.01407637	0
PTPRZ1	0.315177667	0.902091461	PTPRZ1	0.01410402	0
TRAPPC4	0.125984	0.772052135	TRAPPC4	0.014154727	0
SNAP25	0.030848333	0.34695817	SNAP25	0.014181685	0
S100A11	0.030061	0.330924778	S100A11	0.014437418	0
KCNJ12	0.044994	0.477493425	KCNJ12	0.014444541	0
B4GALT1	0.018617333	0.166063398	B4GALT1	0.01451642	0
CES1	0.198463	0.842717265	CES1	0.014749395	0
PPEF2	0.016593667	0.126555771	PPEF2	0.014896434	0
ADRA1A	0.088638	0.676912639	ADRA1A	0.015021249	0
EDA	0.013088	0.070978901	EDA	0.01503642	0
HIPK4	0.012769	0.066156848	HIPK4	0.01506008	0
RPS6KA4	0.199384	0.839613935	RPS6KA4	0.015137305	0
CTDNEP1	0.042460667	0.439029025	CTDNEP1	0.015179976	0
KCNN1	0.035580667	0.371918619	KCNN1	0.015283749	0
FGR	0.088773	0.671116228	FGR	0.015375684	0
MARK4	0.204671	0.839613935	MARK4	0.015538696	0
ILKAP	0.035385333	0.363477469	ILKAP	0.01555265	0
WARS2	0.031370667	0.319219479	WARS2	0.015557047	0
LEPREL1	0.226563	0.85204185	LEPREL1	0.015754981	0
ACAT2	0.061920667	0.554327158	ACAT2	0.01586617	0
ERN1	0.041334	0.411387464	ERN1	0.015944547	0
BST1	0.030945	0.304039142	BST1	0.016000747	0
SLC1A2	0.117677333	0.729907208	SLC1A2	0.016090298	0
CASP7	0.159307	0.790330558	CASP7	0.016279778	0
AXL	0.110628333	0.712083568	AXL	0.016314254	0
KCNK6	0.125834667	0.741871919	KCNK6	0.016317116	0
PTPN6	0.039854	0.389161914	PTPN6	0.016334946	0
DCTD	0.193917333	0.821047737	DCTD	0.01660545	0
FCGR3A	0.115473667	0.718007886	FCGR3A	0.016613287	0
SDHA	0.119442667	0.723949208	SDHA	0.016756839	0
LHPP	0.053757333	0.482427829	LHPP	0.017017833	0
HLA-DQA2	0.014927333	0.07222842	HLA-DQA2	0.017036444	0
CHRNA3	0.105410667	0.688562759	CHRNA3	0.017082481	0
CA3	0.017070667	0.099583276	CA3	0.017101626	0
MAP3K2	0.08912	0.642432582	MAP3K2	0.017126408	0
AKAP7	0.049590667	0.448474702	AKAP7	0.017270547	0
SIRPA	0.362879333	0.895809715	SIRPA	0.01733991	0
UCK1	0.056804	0.492379231	UCK1	0.017478606	0
ZFY	0.131917333	0.735881556	ZFY	0.017570344	0
NISCH	0.032997333	0.289346103	NISCH	0.017771782	0
FSHR	0.040530333	0.363477469	FSHR	0.017813994	0
VAMP2	0.092779	0.642432582	VAMP2	0.017829567	0
ERBB2	0.086366	0.619860991	ERBB2	0.01793871	0
IL2RB	0.056799667	0.482427829	IL2RB	0.017980937	0
KCNJ11	0.047654	0.418199168	KCNJ11	0.018042607	0
RDH8	0.049348	0.425077012	RDH8	0.01833438	0
HPGDS	0.022114	0.147488915	HPGDS	0.018382055	0
CDK19	0.027394	0.211285166	CDK19	0.018494538	0
DCLK2	0.160648667	0.76598678	DCLK2	0.018599698	0
CA10	0.121277333	0.700287235	CA10	0.018764489	0
TRIB3	0.066158	0.517731767	TRIB3	0.018914254	0
SLC13A2	0.016717333	0.073495895	SLC13A2	0.018953058	0
ACSS2	0.070980667	0.538489516	ACSS2	0.019081218	0
CTH	0.123814333	0.700287235	CTH	0.019157023	0
OAS1	0.084212667	0.592144366	OAS1	0.019164479	0
EFNB2	0.092387333	0.619860991	EFNB2	0.019189375	0
BHMT	0.171721333	0.772052135	BHMT	0.019293471	0
MAP4K1	0.130880333	0.712083568	MAP4K1	0.019300797	0
WARS	0.052167333	0.425077012	WARS	0.019381854	0
TRPM8	0.033024	0.258060142	TRPM8	0.019427328	0
SDF2	0.024512667	0.156567356	SDF2	0.019740021	0
CNR2	0.049990667	0.397963056	CNR2	0.020004127	0
PPAP2B	0.189597333	0.784224377	PPAP2B	0.02001383	0
S100A1	0.078387333	0.554327158	S100A1	0.020085488	0
PTPMT1	0.028810667	0.194404223	PTPMT1	0.020492863	0
EPHA8	0.150040667	0.729907208	EPHA8	0.020515413	0
PPIH	0.037730667	0.28574885	PPIH	0.020526068	0
CAMK4	0.151614	0.723949208	CAMK4	0.021270217	0
NDUFA4L2	0.066331667	0.477493425	NDUFA4L2	0.021294628	0
CHRNA10	0.092344	0.586670014	CHRNA10	0.021387434	0
TRIM28	0.049414	0.367682957	TRIM28	0.021471692	0
PIM3	0.016414	0.048577156	PIM3	0.021560904	0
CSNK1E	0.051432	0.380480257	CSNK1E	0.021584358	0
CDK13	0.057427333	0.420484527	CDK13	0.021607033	0
MLKL	0.076947333	0.522882126	MLKL	0.021668077	0
CD3D	0.227053333	0.802581259	CD3D	0.021686088	0
CD3E	0.177295333	0.753899349	CD3E	0.021751767	0
PAK1	0.147548333	0.712083568	PAK1	0.02175881	0
CLC	0.048702	0.355157208	CLC	0.021895414	0
DNASE1	0.028864	0.170970913	DNASE1	0.022140933	0
KYNU	0.054040667	0.389161914	KYNU	0.02214963	0
NDUFV3	0.101360667	0.6031628	NDUFV3	0.022255301	0
PTPN5	0.172262	0.741871919	PTPN5	0.022337397	0
PPM1D	0.087284	0.554327158	PPM1D	0.022365115	0
NAGK	0.068940667	0.472586761	NAGK	0.022441459	0
CD55	0.247397333	0.808725059	CD55	0.022809811	0
PTH1R	0.027617333	0.145283436	PTH1R	0.023137357	0
HCN2	0.116447333	0.631103777	HCN2	0.023277731	0
PANK3	0.050772667	0.34695817	PANK3	0.023341357	0
SUOX	0.111284667	0.614272531	SUOX	0.023552165	0
CDK8	0.025484	0.118860838	CDK8	0.023571712	0
PI4K2B	0.09718	0.57038934	PI4K2B	0.023695263	0
MAP3K3	0.048454	0.319219479	MAP3K3	0.024028853	0
PRKCI	0.057314	0.380480257	PRKCI	0.024052845	0
GRIN2D	0.284797667	0.821047737	GRIN2D	0.024387677	0
MAGI3	0.048927333	0.315378674	MAGI3	0.024520798	0
ME3	0.045620667	0.289346103	ME3	0.024570486	0
EIF2AK4	0.024804	0.101225651	EIF2AK4	0.024672773	0
MAP3K10	0.060957333	0.393547586	MAP3K10	0.024687887	0
GLUD1	0.078070667	0.482427829	GLUD1	0.024714647	0
SLC12A7	0.060449333	0.384806115	SLC12A7	0.025071847	0
SLC25A18	0.079204	0.482427829	SLC25A18	0.025073424	0
SOD1	0.030984	0.154258965	SOD1	0.025151249	0
PYCR1	0.055711667	0.351042518	PYCR1	0.025328768	0
SLC25A4	0.016570667	0.029358419	SLC25A4	0.025390691	0
GNRHR	0.089417333	0.517731767	GNRHR	0.025563985	0
GPX7	0.187527333	0.729907208	GPX7	0.025641053	0
NAGA	0.044885333	0.264801365	NAGA	0.025902418	0
KIF3B	0.075920333	0.448474702	KIF3B	0.026440171	0
PCMT1	0.076830667	0.448474702	PCMT1	0.026757205	0
CDKN1A	0.161560667	0.682728251	CDKN1A	0.026779024	0
IGFBP7	0.079857333	0.458034708	IGFBP7	0.02707975	0
AHCY	0.106357333	0.554327158	AHCY	0.027252348	0
PROS1	0.101364	0.533261197	PROS1	0.027678456	0
LYN	0.150027333	0.653845188	LYN	0.027683804	0
SIGMAR1	0.101480667	0.533261197	SIGMAR1	0.027710313	0
CD1A	0.091660667	0.497395906	CD1A	0.027800478	0
OAT	0.061530667	0.351042518	OAT	0.027974319	0
CAMKK2	0.031513333	0.128538841	CAMKK2	0.028077297	0
TAB2	0.058004	0.326992537	TAB2	0.028158747	0
TNNC1	0.106850667	0.543743421	TNNC1	0.028273326	0
STK32A	0.032797333	0.136713421	STK32A	0.02834309	0
TUFM	0.056810667	0.315378674	TUFM	0.02847167	0
LGSN	0.085517333	0.458034708	LGSN	0.028999066	0
CD3G	0.045791667	0.232289453	CD3G	0.029030566	0
TBCK	0.193127333	0.706176577	TBCK	0.02917897	0
MMP21	0.062314	0.338880625	MMP21	0.029284667	0
RPS6KB2	0.169754	0.671116228	RPS6KB2	0.029401776	0
EPX	0.063537333	0.342904197	EPX	0.029533881	0
GLRA3	0.029987333	0.102889529	GLRA3	0.029616355	0
NDUFA2	0.075927667	0.406883079	NDUFA2	0.02965206	0
HARS	0.272387333	0.778131451	HARS	0.029675791	0
LPL	0.145990333	0.625471496	LPL	0.029751732	0
ATP1A1	0.037097333	0.156567356	ATP1A1	0.029874437	0
LIPA	0.213998333	0.723949208	LIPA	0.030022233	0
FADS1	0.110310667	0.533261197	FADS1	0.030121433	0
PPAP2C	0.077207333	0.406883079	PPAP2C	0.030151809	0
MAK	0.184252	0.682728251	MAK	0.030540161	0
MTFMT	0.155267333	0.631103777	MTFMT	0.031037819	0
GLUD2	0.055317333	0.271662973	GLUD2	0.031307926	0
MMP16	0.061704	0.307788511	MMP16	0.031576874	0
PTS	0.033514	0.113334149	PTS	0.031692152	0
PPP2R3B	0.047802333	0.217141109	PPP2R3B	0.031705278	0
FOLR3	0.035114	0.122661169	FOLR3	0.031999139	0
ALAS2	0.063217333	0.311568353	ALAS2	0.032016207	0
ADORA2A	0.121231	0.543743421	ADORA2A	0.032078448	0
SLC12A3	0.142930667	0.592144366	SLC12A3	0.032527075	0
KCNC4	0.019347333	0.020691599	KCNC4	0.032584894	0
NMRAL1	0.105347333	0.487389818	NMRAL1	0.032881383	0
S100G	0.057727333	0.268217095	S100G	0.032991953	0
GSTM4	0.078827333	0.380480257	GSTM4	0.033081299	0
IRAK1BP1	0.094370667	0.443737509	IRAK1BP1	0.033300941	0
F5	0.056656333	0.258060142	F5	0.033329735	0
GRIA1	0.055760667	0.25143886	GRIA1	0.033432289	0
ACY1	0.533214	0.864506612	ACY1	0.033716017	0
CD46	0.172140667	0.636757565	CD46	0.033744027	0
FLT1	0.055364	0.244937023	FLT1	0.03382439	0
GABBR2	0.080637667	0.380480257	GABBR2	0.033841038	0
ENPEP	0.066200667	0.307788511	ENPEP	0.033878032	0
PFKFB2	0.054785333	0.238554086	PFKFB2	0.034099111	0
PTGER1	0.032767333	0.090170727	PTGER1	0.034239715	0
AASS	0.063187333	0.28574885	AASS	0.034374889	0
ANKK1	0.176427333	0.636757565	ANKK1	0.034584324	0
MGST3	0.169708	0.625471496	MGST3	0.034585214	0
GABRG1	0.074510667	0.342904197	GABRG1	0.034634585	0
TPTE2	0.103244	0.458034708	TPTE2	0.035010207	0
MAPK8IP3	0.053300667	0.220112475	MAPK8IP3	0.035037478	0
LPPR2	0.202754	0.671116228	LPPR2	0.035117451	0
NDUFS3	0.060054	0.258060142	NDUFS3	0.035328511	0
FOLR2	0.220980667	0.688562759	FOLR2	0.035811347	0
CDK18	0.054740667	0.220112475	CDK18	0.03598407	0
GALM	0.047287333	0.170970913	GALM	0.036273062	0
EPHA10	0.065624	0.278645356	EPHA10	0.03641792	0
NDUFS4	0.062634	0.261415732	NDUFS4	0.036494845	0
ADORA2B	0.078687333	0.342904197	ADORA2B	0.036576013	0
PPP1R14C	0.031281333	0.06733631	PPP1R14C	0.036653924	0
DGKA	0.085189333	0.367682957	DGKA	0.037017023	0
PPP2R2D	0.076447333	0.326992537	PPP2R2D	0.037112288	0
SCN2B	0.059292333	0.235407021	SCN2B	0.037246293	0
PLOD3	0.024230667	0.027633515	PLOD3	0.037765042	0
PPP1R1B	0.250240667	0.706176577	PPP1R1B	0.037808034	0
CHEK1	0.262865	0.718007886	CHEK1	0.037818594	0
DGKE	0.075354	0.311568353	DGKE	0.038162782	0
FFAR1	0.230750667	0.682728251	FFAR1	0.038247414	0
PADI4	0.102980667	0.425077012	PADI4	0.038260652	0
SNX3	0.141050667	0.533261197	SNX3	0.038515297	0
CYP3A5	0.067630667	0.268217095	CYP3A5	0.038651842	0
UQCRQ	0.131337667	0.507510356	UQCRQ	0.038686178	0
SLC9A1	0.138304	0.522882126	SLC9A1	0.038945881	0
DBF4	0.211910667	0.653845188	DBF4	0.03910283	0
MMP28	0.116362	0.458034708	MMP28	0.039458542	0
NEK4	0.162038333	0.57038934	NEK4	0.03950958	0
GNPDA1	0.054980667	0.186344636	GNPDA1	0.040118464	0
BACE1	0.161834	0.565010697	BACE1	0.040125661	0
DYRK2	0.143174	0.522882126	DYRK2	0.040317255	0
PIP4K2B	0.104374	0.406883079	PIP4K2B	0.040761217	0
CAMK1D	0.140850667	0.512607782	CAMK1D	0.040876949	0
KCNJ3	0.139641	0.507510356	KCNJ3	0.041131967	0
KCND3	0.192497333	0.608706381	KCND3	0.041500913	0
CLCN2	0.136844	0.497395906	CLCN2	0.041504483	0
KCNMB3	0.064874	0.2292013	KCNMB3	0.041505277	0
SORD	0.091524	0.351042518	SORD	0.041610497	0
BMPR1B	0.198697333	0.614272531	BMPR1B	0.042052086	0
NDUFS8	0.109030667	0.411387464	NDUFS8	0.042058465	0
IFNGR2	0.084180667	0.315378674	IFNGR2	0.042188629	0
EPHB2	0.058334333	0.189003263	EPHB2	0.042206681	0
PTPRA	0.250046333	0.676912639	PTPRA	0.042374696	0
CAPN1	0.033337333	0.053285425	CAPN1	0.042451479	0
CTSV	0.055174	0.168503747	CTSV	0.042671044	0
GPX6	0.073277333	0.261415732	GPX6	0.042696378	0
NDUFB4	0.210266667	0.625471496	NDUFB4	0.042850765	0
PDP1	0.061840667	0.199917586	PDP1	0.04323584	0
BUB1B	0.066479333	0.223112901	BUB1B	0.043309645	0
PDE6G	0.062077333	0.199917586	PDE6G	0.043401306	0
LTK	0.091647333	0.334887479	LTK	0.043541748	0
SLC22A4	0.209830667	0.619860991	SLC22A4	0.043583024	0
SLC18A2	0.120994	0.434349371	SLC18A2	0.043819284	0
NDUFB6	0.096730667	0.351042518	NDUFB6	0.043977657	0
AKAP4	0.053404	0.149719895	AKAP4	0.044043373	0
GABRR3	0.093950667	0.334887479	GABRR3	0.044636064	0
HINT1	0.071677333	0.235407021	HINT1	0.045026309	0
ISYNA1	0.198259667	0.592144366	ISYNA1	0.045118428	0
PBK	0.031617333	0.035792889	PBK	0.04572509	0
SCARB1	0.135102333	0.458034708	SCARB1	0.045813419	0
LCK	0.047114	0.104575085	LCK	0.046198659	0
MADD	0.093384	0.319219479	MADD	0.046310117	0
PTPRN2	0.039570667	0.066156848	PTPRN2	0.046670641	0
SGPP1	0.077214	0.248173044	SGPP1	0.046733418	0
TNFSF11	0.069324	0.211285166	TNFSF11	0.046802781	0
DARS2	0.044782667	0.088673934	DARS2	0.047120502	0
SLC25A20	0.054414	0.134633105	SLC25A20	0.047386331	0
MYLK4	0.089900667	0.29663177	MYLK4	0.047447984	0
LSM6	0.115097333	0.384806115	LSM6	0.047737544	0
SLC23A1	0.226594667	0.614272531	SLC23A1	0.047956247	0
VDAC1	0.084984	0.268217095	VDAC1	0.048569507	0
MTTP	0.058010667	0.145283436	MTTP	0.048600402	0
JAK2	0.121724	0.397963056	JAK2	0.04870874	0
PRKACA	0.071640667	0.20840039	PRKACA	0.048794564	0
PRKCE	0.081337333	0.248173044	PRKCE	0.049229046	0
GRIA3	0.129397333	0.415921311	GRIA3	0.049298938	0
SPIRE2	0.062279	0.161262591	SPIRE2	0.049354013	0
KSR1	0.070840667	0.199917586	KSR1	0.049528181	0
FNTB	0.067930667	0.186344636	FNTB	0.04956786	0
C4A	0.114130667	0.367682957	C4A	0.049592799	0
C4B	0.114130667	0.367682957	C4B	0.049592799	0
KCNQ1	0.071000667	0.199917586	KCNQ1	0.049640045	0
SLC16A8	0.067537333	0.183713747	SLC16A8	0.04969791	0
PPP1R13B	0.173910667	0.517731767	PPP1R13B	0.049720222	0
KCND2	0.093440667	0.292973734	KCND2	0.049819883	0
CTNS	0.300810667	0.682728251	CTNS	0.049860008	0
HLA-A	0.071361333	0.199917586	HLA-A	0.049892205	0
SIK1	0.037934	0.04767869	SIK1	0.050136445	0
PROSC	0.038100667	0.04767869	PROSC	0.050356725	0
NTRK3	0.179253667	0.522882126	NTRK3	0.050477152	0
TSKS	0.164097333	0.492379231	TSKS	0.050492794	0
LIPF	0.060630667	0.145283436	LIPF	0.050795396	0
NME3	0.207850667	0.565010697	NME3	0.051535186	0
TPTE	0.091960667	0.275139045	TPTE	0.051539151	0
PFKM	0.077910667	0.217141109	PFKM	0.051674869	0
CDKN1B	0.131120333	0.402408248	CDKN1B	0.051836211	0
FGFR1	0.140136333	0.425077012	FGFR1	0.052065186	0
KCNMB4	0.080167333	0.223112901	KCNMB4	0.052227039	0
NME2	0.049697333	0.088673934	NME2	0.052291734	0
ACSL3	0.090956667	0.264801365	ACSL3	0.052489253	0
MTR	0.071547333	0.183713747	MTR	0.052648702	0
PRNP	0.108534	0.326992537	PRNP	0.05268915	0
ETFDH	0.143599333	0.425077012	ETFDH	0.053351802	0
SCPEP1	0.156971667	0.453240478	SCPEP1	0.053946658	0
CMPK1	0.239397333	0.592144366	CMPK1	0.054480225	0
TRIM33	0.032870667	0.021579359	TRIM33	0.054761264	0
GSTA5	0.212432667	0.543743421	GSTA5	0.056210955	0
AKT2	0.116025667	0.326992537	AKT2	0.056326071	0
PTPRH	0.114948	0.323090768	PTPRH	0.056402162	0
MMP7	0.101734	0.278645356	MMP7	0.056457099	0
GABRB3	0.158921	0.439029025	GABRB3	0.056815333	0
CYP4A11	0.038387333	0.033087536	CYP4A11	0.056826135	0
PSPH	0.250347333	0.592144366	PSPH	0.056972143	0
GK5	0.106840667	0.28574885	GK5	0.05812298	0
CDKN2C	0.056060667	0.091687786	CDKN2C	0.05817351	0
ACAD8	0.111654	0.300320233	ACAD8	0.05832977	0
PIP4K2A	0.135054	0.359302205	PIP4K2A	0.060036921	0
MAPK15	0.091420667	0.220112475	MAPK15	0.060095864	0
VRK3	0.125860667	0.328954759	VRK3	0.060773563	0
KCNJ1	0.174660667	0.448474702	KCNJ1	0.060827682	0
NPY2R	0.233764	0.549022706	NPY2R	0.060874412	0
PTGIS	0.130087333	0.338880625	PTGIS	0.061134966	0
BLK	0.24687	0.565010697	BLK	0.06120977	0
KIF1A	0.065564	0.115153431	KIF1A	0.061546442	0
CPO	0.240583667	0.554327158	CPO	0.061645678	0
CDA	0.141117333	0.363477469	CDA	0.062024244	0
PPP2R2A	0.152190667	0.389161914	PPP2R2A	0.062378338	0
GLS	0.105188	0.254734538	GLS	0.062472433	0
PYCRL	0.102880667	0.244937023	PYCRL	0.062854487	0
SLC6A3	0.038097333	0.022035543	SLC6A3	0.063122566	0
ADRA2B	0.045964	0.041772612	ADRA2B	0.063389337	0
SLC18A1	0.039807333	0.025470091	SLC18A1	0.063451675	0
PTGIR	0.064520667	0.103729522	PTGIR	0.063494635	0
PADI1	0.087200667	0.186344636	PADI1	0.063628853	0
DYRK1B	0.041754	0.029358419	DYRK1B	0.06397829	0
MCFD2	0.080227333	0.156567356	MCFD2	0.064606974	0
HUNK	0.139080667	0.342904197	HUNK	0.064648477	0
FCGR3B	0.153294	0.376184405	FCGR3B	0.065088512	0
LCN2	0.138507333	0.338880625	LCN2	0.065091973	0
MAPKAPK5	0.098674	0.217141109	MAPKAPK5	0.065446315	0
ARL3	0.045794	0.036497981	ARL3	0.065839461	0
PIM2	0.060380667	0.080795825	PIM2	0.065972586	0
SLC25A29	0.139561667	0.334887479	SLC25A29	0.0663059	0
CA1	0.046700667	0.036497981	CA1	0.067143004	0
BLVRB	0.116383333	0.264801365	BLVRB	0.067162468	0
TRPV3	0.029650667	0.005405274	TRPV3	0.067223466	0
SERPIND1	0.158637333	0.376184405	SERPIND1	0.067357287	0
CERK	0.156974	0.371918619	CERK	0.067428508	0
HSD17B7	0.045574	0.033087536	HSD17B7	0.067464813	0
PPIA	0.146984	0.34695817	PPIA	0.067571908	0
CHRM2	0.169640667	0.397963056	CHRM2	0.067882941	0
DGUOK	0.223121333	0.492379231	DGUOK	0.068654495	0
GUK1	0.120823333	0.268217095	GUK1	0.069052172	0
TGFBR2	0.159657333	0.367682957	TGFBR2	0.069375342	0
SCYL1	0.050507333	0.041772612	SCYL1	0.069655086	0
NDUFB7	0.099680667	0.199917586	NDUFB7	0.069691639	0
GCDH	0.106477333	0.220112475	GCDH	0.069993444	0
PTPRM	0.128747333	0.28574885	PTPRM	0.070040546	0
GSTK1	0.154654	0.351042518	GSTK1	0.070311938	0
GABRA4	0.309770667	0.592144366	GABRA4	0.070495254	0
KIDINS220	0.082390667	0.138818453	KIDINS220	0.070654347	0
BPI	0.048230667	0.033746919	BPI	0.070984249	0
GLA	0.095324	0.17853468	GLA	0.071328796	0
RENBP	0.050840667	0.03943788	RENBP	0.071384691	0
SPEG	0.141864	0.307788511	SPEG	0.072598561	0
OGFOD1	0.139480667	0.300320233	OGFOD1	0.072866849	0
RNASE4	0.333700667	0.6031628	RNASE4	0.073269138	0
TRIB1	0.063410667	0.06974716	TRIB1	0.073332754	0
AKAP6	0.063524	0.06974716	AKAP6	0.073463821	0
GRK1	0.156860667	0.338880625	GRK1	0.073717182	0
PXK	0.103374	0.191689752	PXK	0.074160622	0
MAPK8IP2	0.134180667	0.278645356	MAPK8IP2	0.074463318	0
F3	0.148967333	0.315378674	F3	0.074657612	0
THNSL1	0.214460667	0.448474702	THNSL1	0.074688511	0
PRKCA	0.167287333	0.355157208	PRKCA	0.075208933	0
MAP2K7	0.141924	0.292973734	MAP2K7	0.075669805	0
INPP5A	0.129234	0.258060142	INPP5A	0.076025657	0
NEK3	0.194980667	0.406883079	NEK3	0.076145872	0
AGTR1	0.076022667	0.099583276	AGTR1	0.076160541	0
TYK2	0.259857333	0.507510356	TYK2	0.0765423	0
EN2	0.134000667	0.268217095	EN2	0.076583196	0
PPFIA2	0.056230667	0.043393254	PPFIA2	0.076618657	0
VRK2	0.123350667	0.238554086	VRK2	0.076775076	0
S100A7	0.133727333	0.264801365	S100A7	0.07717134	0
AKR1B1	0.049214	0.02653276	AKR1B1	0.077571971	0
KCNMA1	0.217300667	0.439029025	KCNMA1	0.077686459	0
PPIG	0.1326296	0.258060142	PPIG	0.078023218	0
PPP1R7	0.250190333	0.487389818	PPP1R7	0.078090295	0
STRADA	0.225520667	0.448474702	STRADA	0.07854029	0
CAMK2A	0.274850667	0.517731767	CAMK2A	0.078578483	0
SHPK	0.119050667	0.217141109	SHPK	0.078961301	0
CSAD	0.428719667	0.653845188	CSAD	0.079109526	0
GUCY2C	0.103410667	0.170970913	GUCY2C	0.079324023	0
PTPRE	0.062084	0.052314425	PTPRE	0.079553106	0
NGF	0.356900667	0.597642044	NGF	0.079788305	0
MURC	0.117350667	0.205544273	MURC	0.080631012	0
ROCK1	0.083514	0.108011933	ROCK1	0.080718641	0
SBF2	0.068747333	0.066156848	SBF2	0.081082337	0
NDUFS5	0.046264	0.017451297	NDUFS5	0.081340083	0
SEPSECS	0.122627333	0.214198705	SEPSECS	0.082060146	0
EGLN3	0.129200667	0.2292013	EGLN3	0.08266038	0
MMP17	0.081667333	0.096362333	MMP17	0.082981581	0
PADI6	0.290664	0.517731767	PADI6	0.083099439	0
DUSP3	0.226667333	0.429698662	DUSP3	0.083149738	0
FLT3	0.120484333	0.202716708	FLT3	0.083508951	0
AVPR1A	0.228897333	0.429698662	AVPR1A	0.083967782	0
PRKCQ	0.141397333	0.254734538	PRKCQ	0.083977597	0
SLC25A15	0.556394	0.706176577	SLC25A15	0.084063729	0
NPC1L1	0.113667333	0.181110471	NPC1L1	0.084347577	0
MUC2	0.121780667	0.202716708	MUC2	0.084407453	0
NEK5	0.116817333	0.189003263	NEK5	0.084520927	0
FST	0.165477333	0.307788511	FST	0.084682627	0
CUBN	0.093070667	0.122661169	CUBN	0.084814638	0
ZAK	0.272719667	0.487389818	ZAK	0.08512223	0
POMC	0.294437333	0.512607782	POMC	0.085450073	0
NDUFB5	0.131300667	0.223112901	NDUFB5	0.085539143	0
PRKAG2	0.168680667	0.307788511	PRKAG2	0.086321926	0
PAICS	0.104477333	0.147488915	PAICS	0.086845803	0
PTPN22	0.119224333	0.186344636	PTPN22	0.086995982	0
SOAT2	0.133687333	0.223112901	SOAT2	0.087093998	0
PAPOLA	0.250944	0.448474702	PAPOLA	0.087394272	0
PDE3A	0.318180667	0.528058667	PDE3A	0.08823717	0
GSTA3	0.101972333	0.132577344	GSTA3	0.089483851	0
COX7A1	0.097470667	0.120749304	COX7A1	0.089489317	0
MOK	0.137090667	0.220112475	MOK	0.090117282	0
PTGER4	0.070017333	0.051358265	PTGER4	0.090279625	0
RPS6KA2	0.203107333	0.359302205	RPS6KA2	0.090289358	0
NME6	0.176217333	0.304039142	NME6	0.091116785	0
DLG4	0.099954	0.120749304	DLG4	0.091769303	0
NEK1	0.076430667	0.062720212	NEK1	0.091914945	0
NAGS	0.115530667	0.158901849	NAGS	0.092294105	0
PTK2B	0.119054	0.166063398	PTK2B	0.092829509	0
MMP25	0.091374	0.096362333	MMP25	0.092844454	0
ROR2	0.110907333	0.145283436	ROR2	0.092916378	0
LTC4S	0.123527333	0.175986245	LTC4S	0.093204001	0
BMX	0.220129	0.376184405	BMX	0.0934666	0
ACOX1	0.237705	0.402408248	ACOX1	0.093972661	0
AGXT	0.043277333	0.006720154	AGXT	0.094025234	0
PPP1R26	0.092800667	0.096362333	PPP1R26	0.094294079	0
ACVR1	0.226064	0.380480257	ACVR1	0.094871798	0
SLCO2B1	0.273270667	0.448474702	SLCO2B1	0.095169803	0
WNK2	0.117304	0.154258965	WNK2	0.095221474	0
NRBP1	0.102977333	0.118860838	NRBP1	0.095250039	0
SLC25A12	0.219340667	0.367682957	SLC25A12	0.095309332	0
SIK2	0.130967333	0.186344636	SIK2	0.09556465	0
HMGCL	0.220167333	0.367682957	HMGCL	0.095668541	0
PPP1R3C	0.098804	0.106282495	PPP1R3C	0.096189474	0
MMP27	0.233015333	0.384806115	MMP27	0.096644982	0
DLD	0.097700667	0.101225651	DLD	0.097183774	0
CKMT1A	0.116450667	0.145283436	CKMT1A	0.097560493	0
SLC22A8	0.106317333	0.120749304	SLC22A8	0.097611577	0
TNK2	0.059340667	0.022500094	TNK2	0.097782481	0
KCNJ8	0.057444	0.019011166	KCNJ8	0.098860622	0
TUBA4A	0.080227333	0.056289152	TUBA4A	0.100250094	0
SLC6A9	0.079127333	0.053285425	SLC6A9	0.100760079	0
GNAT1	0.108224	0.115153431	GNAT1	0.101592371	0
CINP	0.102620667	0.102054827	CINP	0.101714162	0
SERPINB6	0.293540667	0.443737509	SERPINB6	0.103582828	0
P2RY2	0.176927333	0.254734538	P2RY2	0.105079296	0
IGF1R	0.231351667	0.351042518	IGF1R	0.105181786	0
DHRS4L1	0.163277333	0.226142479	DHRS4L1	0.105414761	0
IL6R	0.098887333	0.085740435	IL6R	0.105494423	0
PPP4R1	0.157737333	0.211285166	PPP4R1	0.106493362	0
ADCK4	0.094600667	0.074781502	ADCK4	0.106539821	0
ERO1LB	0.306126667	0.448474702	ERO1LB	0.106612301	0
ANXA3	0.185397333	0.264801365	ANXA3	0.106989052	0
CHRM1	0.282474	0.415921311	CHRM1	0.107619438	0
AKAP5	0.309300667	0.448474702	AKAP5	0.107717684	0
ELANE	0.075600667	0.036497981	ELANE	0.108693434	0
PIP4K2C	0.121517333	0.126555771	PIP4K2C	0.109088303	0
MME	0.202514	0.28574885	MME	0.110170757	0
SULT2A1	0.123960667	0.128538841	SULT2A1	0.110444692	0
PTDSS1	0.270060667	0.389161914	PTDSS1	0.110689676	0
HPX	0.103544	0.084303374	HPX	0.11122231	0
ARPC1B	0.428046333	0.549022706	ARPC1B	0.111467415	0
MAP3K8	0.118510667	0.113334149	MAP3K8	0.112068333	0
SCNN1G	0.066904	0.021131418	SCNN1G	0.112068974	0
TH	0.092034	0.060512167	TH	0.112111888	0
KRT7	0.166494	0.211285166	KRT7	0.11240526	0
DGKI	0.187784	0.25143886	DGKI	0.112589202	0
MINPP1	0.200004	0.271662973	MINPP1	0.113196174	0
PIK3R2	0.084097333	0.0450667	PIK3R2	0.113207141	0
MELK	0.129610667	0.132577344	MELK	0.113737337	0
OXCT2	0.070974	0.024952706	OXCT2	0.113762972	0
SRPK2	0.149030667	0.170970913	SRPK2	0.114318111	0
OPRK1	0.148360667	0.168503747	OPRK1	0.114740721	0
MKNK1	0.104207333	0.078748892	MKNK1	0.115019422	0
AKAP3	0.146480667	0.163649726	AKAP3	0.115146213	0
GRM2	0.075340667	0.029358419	GRM2	0.115442043	0
SDSL	0.127984	0.124596602	SDSL	0.115760735	0
NDUFA8	0.249094	0.342904197	NDUFA8	0.115785666	0
QDPR	0.082884	0.03868467	QDPR	0.117070426	0
ABO	0.084557333	0.040203503	ABO	0.118019723	0
FTL	0.117810667	0.099583276	FTL	0.118024327	0
AKT3	0.173450667	0.20840039	AKT3	0.118137505	0
CTDSP1	0.171044	0.202716708	CTDSP1	0.118552385	0
AMY2A	0.168976667	0.197146796	AMY2A	0.119164082	0
RPS6KA6	0.287327333	0.384806115	RPS6KA6	0.11917132	0
BAIAP2L1	0.058444	0.008918521	BAIAP2L1	0.119793084	0
CHRNE	0.093637333	0.052314425	CHRNE	0.11998487	0
TESK1	0.128417333	0.115153431	TESK1	0.120548319	0
PRDX6	0.213000667	0.264801365	PRDX6	0.122918378	0
HBG1	0.241944	0.307788511	HBG1	0.12381426	0
JAK1	0.285804	0.367682957	JAK1	0.124189412	0
SLC19A2	0.288207667	0.367682957	SLC19A2	0.125233869	0
CD52	0.207007333	0.248173044	CD52	0.125290235	0
CNR1	0.135750667	0.118860838	CNR1	0.125564101	0
CYTH2	0.246267333	0.307788511	CYTH2	0.126026716	0
PDPR	0.079520667	0.025996732	PDPR	0.126046718	0
CD247	0.135394	0.115153431	CD247	0.127097478	0
MAST2	0.187680667	0.20840039	MAST2	0.127829578	0
FCRL2	0.250424	0.307788511	FCRL2	0.12815388	0
DAO	0.306064	0.380480257	DAO	0.128445228	0
PFKP	0.306400667	0.380480257	PFKP	0.128586516	0
LIMK1	0.110590667	0.06733631	LIMK1	0.129584689	0
GNE	0.085294	0.028773432	GNE	0.131438764	0
PPP1R3E	0.067330667	0.010967554	PPP1R3E	0.131960715	0
PRKRIR	0.173457333	0.173465034	PRKRIR	0.131964267	0
ITGAL	0.095967333	0.041772612	ITGAL	0.132349352	0
SSTR2	0.294437333	0.355157208	SSTR2	0.13237295	0
TAOK1	0.273000667	0.326992537	TAOK1	0.132531493	0
CLK1	0.167717333	0.161262591	CLK1	0.132910346	0
PDHA2	0.280367333	0.334887479	PDHA2	0.133202826	0
SGK494	0.175520667	0.173465034	SGK494	0.133534027	0
SLC25A13	0.144717333	0.116995604	SLC25A13	0.134852019	0
ENPP1	0.271930667	0.319219479	ENPP1	0.134853304	0
SMS	0.275474	0.323090768	SMS	0.135168329	0
PCYT1B	0.131287333	0.093225288	PCYT1B	0.135287168	0
UCKL1	0.088477333	0.029358419	UCKL1	0.135570928	0
SUCLG1	0.116354	0.06733631	SUCLG1	0.136337879	0
SSTR5	0.062857333	0.006720154	SSTR5	0.136565149	0
NDUFA6	0.447938	0.492379231	NDUFA6	0.137830645	0
MASTL	0.24625	0.275139045	MASTL	0.138010264	0
CSNK1A1L	0.246277333	0.275139045	CSNK1A1L	0.138025583	0
MB	0.169360667	0.151976528	MB	0.138574874	0
NAGPA	0.158114	0.132577344	NAGPA	0.138749887	0
ALPL	0.109017333	0.053285425	ALPL	0.138821753	0
LIAS	0.134010667	0.091687786	LIAS	0.13906133	0
PAK3	0.162107333	0.136713421	PAK3	0.14009135	0
PPTC7	0.271237333	0.304039142	PPTC7	0.140248824	0
AMY2B	0.183564	0.166063398	AMY2B	0.143129638	0
CDK17	0.272564	0.29663177	CDK17	0.143854465	0
MKNK2	0.191510667	0.175986245	MKNK2	0.144498872	0
FABP6	0.243947333	0.254734538	FABP6	0.14488329	0
SARS	0.295654	0.323090768	SARS	0.14507016	0
CTRB1	0.203310667	0.191689752	CTRB1	0.145855297	0
NRBP2	0.280290667	0.300320233	NRBP2	0.146428163	0
TTN	0.167074	0.132577344	TTN	0.146612562	0
RIOK3	0.280237333	0.29663177	RIOK3	0.147904315	0
PTDSS2	0.180840667	0.151976528	PTDSS2	0.14796808	0
ABAT	0.155657333	0.111537587	ABAT	0.148275869	0
CARTPT	0.162910667	0.122661169	CARTPT	0.148459334	0
AKAP10	0.157197333	0.113334149	AKAP10	0.148651962	0
RALA	0.317287333	0.338880625	RALA	0.149110217	0
TMLHE	0.123244	0.061608001	TMLHE	0.149169963	0
SCN5A	0.180090667	0.147488915	SCN5A	0.149698677	0
GRK5	0.130210667	0.06974716	GRK5	0.150585181	0
MS4A1	0.082777333	0.014990177	MS4A1	0.151001852	0
RARRES1	0.287992	0.29663177	RARRES1	0.151997091	0
SGK223	0.215900667	0.197146796	SGK223	0.152255369	0
PCTP	0.096970667	0.02653276	PCTP	0.152846868	0
RFK	0.168187333	0.122661169	RFK	0.153267923	0
[truncated: 319 more rows]
