# Supplementary material for: Identification of genetic modifiers enhancing B7-H3-targeting CAR T cell therapy against glioblastoma through large-scale CRISPRi screening
Source: J Exp Clin Cancer Res. 2024 Apr 1;43:95. doi: 10.1186/s13046-024-03027-6 (PMC10986136; doi:10.1186/s13046-024-03027-6)
Supplement: Supplementary file 4 — Supplementary Material 4 [file 13046_2024_3027_MOESM4_ESM.csv]

index	epsilon	pvalue	gene	product	hits
HMGCS1	-1.1037845	0.002766268	HMGCS1	-2.823597451	-1
GUK1	-1.489877833	0.012853219	GUK1	-2.817341258	-1
CTDP1	-0.8011145	0.003842862	CTDP1	-1.934968091	-1
GGPS1	-0.7651645	0.003518865	GGPS1	-1.877405635	-1
HMGCR	-0.725991167	0.002785551	HMGCR	-1.854972003	-1
CDK9	-0.802971167	0.007344376	CDK9	-1.713576698	-1
UBA1	-0.6785045	0.002985239	UBA1	-1.713238051	-1
SKP1	-0.692591167	0.003424295	SKP1	-1.707534246	-1
PGGT1B	-0.716511167	0.005252947	PGGT1B	-1.633356713	-1
ATP6V1B2	-0.6841345	0.004543157	ATP6V1B2	-1.602682391	-1
PI4KA	-0.630437833	0.003715169	PI4KA	-1.531977438	-1
ATP6V1A	-0.5911045	0.003026711	ATP6V1A	-1.489009422	-1
PTPN23	-0.5527945	0.003264348	PTPN23	-1.374359683	-1
CHEK1	-0.5656745	0.003817009	CHEK1	-1.367957551	-1
ABCE1	-0.571421167	0.004221896	ABCE1	-1.356835238	-1
MVK	-0.6299845	0.007628458	MVK	-1.334032024	-1
PPP2R1A	-0.567587833	0.004513062	PPP2R1A	-1.331293553	-1
RABGGTA	-0.613041167	0.007872675	RABGGTA	-1.28976362	-1
RNGTT	-0.5538645	0.005392275	RNGTT	-1.25629096	-1
GABRG3	-0.625437833	0.011330105	GABRG3	-1.216955719	-1
NSF	-0.4823045	0.003154299	NSF	-1.20629038	-1
PTPN2	-0.509931167	0.005498951	PTPN2	-1.152301725	-1
NFS1	-0.536717833	0.007160298	NFS1	-1.151296738	-1
ACTR2	-0.4521045	0.002883817	ACTR2	-1.148360009	-1
ATOX1	-0.985851167	0.079797925	ATOX1	-1.082472865	-1
PPIA	-0.468011167	0.007437997	PPIA	-0.996182355	-1
PTK2	-0.393761167	0.003286773	PTK2	-0.977799682	-1
FARSB	-0.4520945	0.007297962	FARSB	-0.966034793	-1
PON1	-0.984715833	0.109786104	PON1	-0.944788192	-1
ARPC4	-0.3915845	0.004082799	ARPC4	-0.935511836	-1
FNTA	-0.400701167	0.004727576	FNTA	-0.931775072	-1
PRPF4B	-0.4628945	0.014554774	PRPF4B	-0.850334666	-1
AURKB	-0.398851167	0.007532688	AURKB	-0.846780982	-1
ATP6V1C1	-0.4327445	0.018562915	ATP6V1C1	-0.749233849	0
CINP	-0.323691167	0.006980372	CINP	-0.697917457	0
LSM6	-0.458311167	0.031845357	LSM6	-0.68607068	0
ARPC2	-0.306181167	0.005983564	ARPC2	-0.680652989	0
IGSF10	-0.9896245	0.213144353	IGSF10	-0.664360824	0
PFN1	-0.360951167	0.015613756	PFN1	-0.652055612	0
TRAPPC3	-0.6453545	0.09936583	TRAPPC3	-0.647137573	0
TGFBR1	-0.349511167	0.01421613	TGFBR1	-0.645623537	0
CDK1	-0.404791167	0.026093359	CDK1	-0.640974673	0
TRRAP	-0.360177833	0.017529796	TRRAP	-0.632552645	0
PDPK1	-0.364701167	0.019760518	PDPK1	-0.621524337	0
AURKA	-0.4996045	0.059365577	AURKA	-0.612747588	0
FGFR4	-0.328861167	0.014640538	FGFR4	-0.603277048	0
ART1	-1.124124833	0.290874107	ART1	-0.602862457	0
NDST1	-0.620674167	0.107914296	NDST1	-0.600142898	0
SMG1	-0.364627833	0.023117986	SMG1	-0.59654937	0
RIOK1	-0.317361167	0.014554774	RIOK1	-0.582990729	0
HTR1D	-0.376331167	0.030517075	HTR1D	-0.570313738	0
PLK1	-0.449107833	0.05439818	PLK1	-0.567858964	0
CDC7	-0.460881167	0.064703664	CDC7	-0.548020489	0
EXTL2	-0.290801167	0.013884456	EXTL2	-0.540154771	0
PIK3C3	-0.249857833	0.007251813	PIK3C3	-0.534584183	0
DUT	-0.3000645	0.01732933	DUT	-0.528479065	0
ARF6	-0.3216345	0.029870971	ARF6	-0.490412415	0
PAPSS1	-0.4262445	0.072938195	PAPSS1	-0.484659171	0
EEF2	-0.4437055	0.083893263	EEF2	-0.477548211	0
TLK2	-0.255341167	0.017529796	TLK2	-0.448436065	0
IL3RA	-0.5182135	0.145687429	IL3RA	-0.433525972	0
LPA	-0.241147833	0.020673367	LPA	-0.406234934	0
SLC25A5	-0.392996833	0.100678487	SLC25A5	-0.391842727	0
INPP5K	-0.196407833	0.012326501	INPP5K	-0.374974016	0
OBSCN	-0.213997833	0.019872665	OBSCN	-0.364169504	0
PRKG1	-0.2997745	0.065942183	PRKG1	-0.353984725	0
CDK12	-0.186377833	0.015164542	CDK12	-0.339053094	0
TBCK	-0.230401167	0.045729275	TBCK	-0.308692792	0
CDKL4	-0.259457833	0.066568731	CDKL4	-0.305311743	0
IKBKE	-0.229701167	0.050278537	IKBKE	-0.298293925	0
RABGGTB	-0.2222945	0.048078413	RABGGTB	-0.292995239	0
SLC7A9	-0.773869167	0.435102759	SLC7A9	-0.279682634	0
NEK7	-0.5324085	0.304649613	NEK7	-0.274828932	0
PPP2R2A	-0.2443645	0.075866584	PPP2R2A	-0.273675892	0
RETSAT	-0.279081167	0.106067842	RETSAT	-0.271941228	0
CKMT1A	-0.546474167	0.319882177	CKMT1A	-0.270510153	0
CHRNA1	-0.229551167	0.067200175	CHRNA1	-0.269178492	0
SLC13A3	-0.138791167	0.012034183	SLC13A3	-0.266421219	0
AKT2	-0.217611167	0.066568729	AKT2	-0.256069531	0
TAOK2	-0.154261167	0.022736001	TAOK2	-0.253495204	0
CRP	-0.199489167	0.058795688	CRP	-0.245502245	0
CDK11B	-0.3260945	0.177032005	CDK11B	-0.245206176	0
CACNA1I	-0.134401167	0.014988068	CACNA1I	-0.245181913	0
MASP2	-0.1843145	0.04760064	MASP2	-0.243735137	0
SSH2	-0.240341833	0.09936583	SSH2	-0.241005882	0
PPP3CA	-0.142531167	0.020673367	PPP3CA	-0.240106404	0
TUFM	-0.240187833	0.101561243	TUFM	-0.238571848	0
UGT1A9	-0.257331167	0.120037438	UGT1A9	-0.236920503	0
NPY2R	-0.422657833	0.281294922	NPY2R	-0.232816041	0
QDPR	-0.182311167	0.054132699	QDPR	-0.230904443	0
TRAPPC4	-0.2804945	0.151650634	TRAPPC4	-0.229768688	0
PPP1CB	-0.271061167	0.145101123	PPP1CB	-0.227238498	0
SACM1L	-0.224751167	0.106067842	SACM1L	-0.219001193	0
SPHK2	-0.206531167	0.087369134	SPHK2	-0.218642561	0
ALDH18A1	-0.110441167	0.010991976	ALDH18A1	-0.216345879	0
G6PC	-0.250031167	0.138770497	G6PC	-0.214452446	0
SCTR	-0.246021167	0.137642681	SCTR	-0.211884962	0
ACP6	-0.381289167	0.279405076	ACP6	-0.211144866	0
NEK2	-0.208031167	0.098066864	NEK2	-0.209794795	0
PDF	-0.2131945	0.104699514	PDF	-0.208942407	0
FCGR3A	-0.170201167	0.064703664	FCGR3A	-0.202381293	0
NDUFB10	-0.1823145	0.078349609	NDUFB10	-0.201633122	0
SHMT2	-0.097687833	0.009088646	SHMT2	-0.19942979	0
DUSP11	-0.202211167	0.103795108	DUSP11	-0.19894002	0
TXK	-0.234231167	0.143933935	TXK	-0.197184416	0
PTPRC	-0.318837833	0.240853851	PTPRC	-0.197120344	0
RPS6KA4	-0.5282225	0.423955547	RPS6KA4	-0.196857791	0
MOCOS	-0.1131445	0.018247524	MOCOS	-0.196735211	0
DCLK2	-0.1028545	0.012853219	DCLK2	-0.194496636	0
GLUD1	-0.139001167	0.040069965	GLUD1	-0.194209794	0
KCNC4	-0.213437833	0.124654083	KCNC4	-0.193010443	0
RSL24D1	-0.2811345	0.206210726	RSL24D1	-0.192770764	0
TESK1	-0.2438585	0.16477601	TESK1	-0.190967059	0
CDK7	-0.1900145	0.099801857	CDK7	-0.190178175	0
KRT7	-0.284141167	0.214707748	KRT7	-0.189849569	0
PAICS	-0.118911167	0.025809828	PAICS	-0.188856485	0
HMGCL	-0.138001167	0.044817081	HMGCL	-0.186102361	0
ERBB3	-0.229411167	0.154701097	ERBB3	-0.185939266	0
NME1	-0.1145545	0.024163975	NME1	-0.185215337	0
PPP6C	-0.265301167	0.200932257	PPP6C	-0.184901738	0
MAP4K4	-0.183941167	0.098931325	MAP4K4	-0.184799469	0
RDH8	-0.132697833	0.040691062	RDH8	-0.184516467	0
CCT3	-0.349437833	0.302655604	CCT3	-0.181376155	0
GSTK1	-0.191071833	0.114577941	GSTK1	-0.179779294	0
KYNU	-0.341109167	0.29869367	KYNU	-0.179005215	0
KHK	-0.159607833	0.076569379	KHK	-0.178113544	0
GPX2	-0.158133167	0.075517165	GPX2	-0.17741819	0
CDH5	-0.0990745	0.016356869	CDH5	-0.176976761	0
LTF	-0.1251945	0.038651947	LTF	-0.176878373	0
PPIC	-0.1115645	0.026093359	PPIC	-0.17665904	0
TRPV3	-0.233721167	0.178738996	TRPV3	-0.174772174	0
GOT2	-0.1696245	0.094669202	GOT2	-0.173660084	0
NDUFAB1	-0.2977345	0.26459721	NDUFAB1	-0.171916289	0
DYRK1B	-0.0995645	0.01899085	DYRK1B	-0.171395866	0
WNK1	-0.1790945	0.110731583	WNK1	-0.171165716	0
PDGFRB	-0.2351145	0.18710324	PDGFRB	-0.171144239	0
NDUFS5	-0.226407833	0.186395369	NDUFS5	-0.165179204	0
ATP1A1	-0.1989265	0.149243421	ATP1A1	-0.164334138	0
UQCRQ	-0.262161167	0.236626992	UQCRQ	-0.164096038	0
NUCKS1	-0.114761167	0.038452897	NUCKS1	-0.162395192	0
CDKN1C	-0.191334167	0.146275547	CDKN1C	-0.159731171	0
FCGR1B	-0.300702833	0.295528754	FCGR1B	-0.159192157	0
BUB1	-0.3480285	0.349626009	BUB1	-0.158838908	0
CSNK2B	-0.3058105	0.302655604	CSNK2B	-0.158731332	0
OAS1	-0.144187833	0.080898381	OAS1	-0.15746179	0
HTR2A	-0.112267833	0.040691062	HTR2A	-0.156108532	0
ACE	-0.0829945	0.013399754	ACE	-0.155440662	0
PPEF2	-0.097217833	0.025250751	PPEF2	-0.155327431	0
GFER	-0.268278167	0.267331665	GFER	-0.153709867	0
S100A7	-0.147607833	0.092183388	S100A7	-0.152825377	0
CAMK2D	-0.2533945	0.250339394	CAMK2D	-0.152409394	0
PPP1R14A	-0.232101167	0.221044001	PPP1R14A	-0.152147251	0
C1QC	-0.088781167	0.019985368	C1QC	-0.150864759	0
GM2A	-0.246483833	0.250339394	GM2A	-0.148252829	0
EARS2	-0.221199167	0.216279403	EARS2	-0.147094092	0
DARS2	-0.154097833	0.11168348	DARS2	-0.146702842	0
SLC6A1	-0.089321167	0.023117986	SLC6A1	-0.146133896	0
SCYL3	-0.109407833	0.046191207	SCYL3	-0.146107672	0
AASS	-0.123097833	0.065942183	AASS	-0.145358437	0
SELP	-0.229086167	0.234116192	SELP	-0.144454532	0
LAMTOR3	-0.2740845	0.299680892	LAMTOR3	-0.143439642	0
GCH1	-0.2252375	0.231624328	GCH1	-0.143074425	0
SRPK3	-0.085091167	0.021025046	SRPK3	-0.142720269	0
AK1	-0.161339833	0.131023608	AK1	-0.142406676	0
ADRA1D	-0.122927833	0.069775431	ADRA1D	-0.142141143	0
CAMK1	-0.236017833	0.253852516	CAMK1	-0.140529391	0
KAT5	-0.268827833	0.302655604	KAT5	-0.139535431	0
PRSS2	-0.235294167	0.25739981	PRSS2	-0.138680447	0
CSNK2A2	-0.1570105	0.131565592	CSNK2A2	-0.138303904	0
SHPK	-0.128511167	0.084655843	SHPK	-0.137808058	0
PCSK1	-0.159108833	0.137642681	PCSK1	-0.137031986	0
SCN10A	-0.222931167	0.243415347	SCN10A	-0.136802166	0
CKB	-0.127607833	0.08503923	CKB	-0.136588959	0
SLC1A6	-0.245507167	0.280348917	SLC1A6	-0.135593882	0
BRD4	-0.135457833	0.099801857	BRD4	-0.135574514	0
CACNB2	-0.130871167	0.094251209	CACNB2	-0.134236266	0
PPP1R10	-0.216531167	0.240004253	PPP1R10	-0.134201916	0
CIB2	-0.127858167	0.091366531	CIB2	-0.132871852	0
MMAB	-0.166298833	0.159049751	MMAB	-0.132784132	0
ABCC9	-0.174293833	0.173990078	ABCC9	-0.132371899	0
DDAH1	-0.198737833	0.217068326	DDAH1	-0.131843383	0
PTPN4	-0.179467167	0.184283631	PTPN4	-0.13182101	0
RENBP	-0.218371167	0.251214475	RENBP	-0.131012948	0
NDUFA11	-0.1499345	0.134854062	NDUFA11	-0.130463401	0
SUCLG2	-0.264393833	0.32298746	SUCLG2	-0.129768285	0
B4GALT3	-0.1225145	0.087369134	B4GALT3	-0.129698991	0
PFKFB1	-0.115320167	0.075517165	PFKFB1	-0.129383959	0
PDIK1L	-0.1895955	0.213144353	PDIK1L	-0.127280421	0
GNE	-0.086307833	0.033575151	GNE	-0.127216195	0
EIF2AK1	-0.152537833	0.149243421	EIF2AK1	-0.126012237	0
DRD2	-0.1730265	0.187813095	DRD2	-0.125664671	0
RPS6KA2	-0.110331167	0.07276886	RPS6KA2	-0.125562873	0
CACNA1A	-0.3221385	0.414188604	CACNA1A	-0.123315215	0
PRKDC	-0.1553545	0.162850258	PRKDC	-0.122452211	0
EEF2K	-0.0821645	0.03270046	EEF2K	-0.122050939	0
NDUFS1	-0.1920545	0.234951019	NDUFS1	-0.120806634	0
TWF1	-0.267066167	0.352913822	TWF1	-0.120802395	0
GMPR	-0.166621167	0.189238764	GMPR	-0.12046542	0
F3	-0.107591167	0.076569379	F3	-0.120065811	0
CLEC3B	-0.1690145	0.195021238	CLEC3B	-0.119986451	0
KCNN3	-0.261471167	0.350172622	KCNN3	-0.119157068	0
MCCC1	-0.173031167	0.206210726	MCCC1	-0.118645524	0
NR1I3	-0.204757833	0.263690025	NR1I3	-0.1185356	0
PPAT	-0.087987833	0.045043679	PPAT	-0.11846384	0
LDHAL6A	-0.4226745	0.525984381	LDHAL6A	-0.117937662	0
RIOK2	-0.1382345	0.141047466	RIOK2	-0.117587064	0
PTGER1	-0.118847833	0.104699514	PTGER1	-0.116477453	0
L3MBTL1	-0.079737833	0.034833288	L3MBTL1	-0.116258202	0
SLC12A2	-0.1459645	0.160309057	SLC12A2	-0.116047899	0
CHRNE	-0.095667833	0.061691154	CHRNE	-0.115736755	0
TUBB	-0.2836245	0.392705663	TUBB	-0.115132498	0
PHGDH	-0.1868445	0.245995926	PHGDH	-0.113801769	0
GRIN3A	-0.174140833	0.225883376	GRIN3A	-0.112515132	0
TPI1	-0.099737833	0.076922762	TPI1	-0.111102474	0
ADCK2	-0.1026195	0.083893263	ADCK2	-0.110446588	0
DBF4	-0.111037833	0.101561243	DBF4	-0.11029077	0
RPS6KL1	-0.091261167	0.062284186	RPS6KL1	-0.110026489	0
CTSK	-0.1847805	0.253852516	CTSK	-0.110021733	0
SKP2	-0.214642833	0.308663753	SKP2	-0.10957825	0
TRIB3	-0.086599167	0.05439818	TRIB3	-0.10949734	0
UCK2	-0.164661167	0.218652379	UCK2	-0.108716843	0
PIK3C2A	-0.191133167	0.27565133	PIK3C2A	-0.106965748	0
SYK	-0.0648745	0.022862715	SYK	-0.106450763	0
HBG1	-0.185457833	0.267331665	HBG1	-0.106257991	0
ADK	-0.088247833	0.063787424	ADK	-0.105479541	0
FBP2	-0.1408855	0.178738996	FBP2	-0.105351456	0
CDK11A	-0.170390833	0.240853851	CDK11A	-0.10534352	0
ADORA3	-0.183627833	0.268247453	ADORA3	-0.104936768	0
SELE	-0.127227833	0.149842472	SELE	-0.104882182	0
MAN1B1	-0.1013245	0.092594011	MAN1B1	-0.104710471	0
PRKAR1B	-0.102849167	0.098931325	PRKAR1B	-0.103329079	0
PDE8A	-0.088107833	0.06751774	PDE8A	-0.103137453	0
BRSK1	-0.120009167	0.138770493	BRSK1	-0.102932207	0
PADI3	-0.1619245	0.233283468	PADI3	-0.102355073	0
ALAS2	-0.1892345	0.28797759	ALAS2	-0.102307987	0
SLC32A1	-0.156846167	0.224261919	SLC32A1	-0.101831506	0
DUSP12	-0.0522924	0.011330105	DUSP12	-0.101748778	0
HK2	-0.0596354	0.019985368	HK2	-0.101337711	0
BRD2	-0.226217833	0.362894126	BRD2	-0.099585628	0
TAF1	-0.5046865	0.636241918	TAF1	-0.099109185	0
ROCK1	-0.184532833	0.292815968	ROCK1	-0.098430781	0
MAPK15	-0.146201167	0.212365742	MAPK15	-0.098381037	0
ARPC3	-0.209841167	0.339879679	ARPC3	-0.098347267	0
SRMS	-0.112941167	0.135408264	SRMS	-0.098073007	0
ATP2A1	-0.122541167	0.159049751	ATP2A1	-0.097845078	0
ADH5	-0.156826833	0.23915677	ADH5	-0.097439228	0
ETNK2	-0.127617833	0.173319427	ETNK2	-0.097136665	0
PLA2G2E	-0.126230833	0.171319069	PLA2G2E	-0.096717344	0
GALE	-0.190651167	0.311697198	GALE	-0.096520414	0
MAP3K7	-0.1331525	0.189238764	MAP3K7	-0.096267912	0
S100P	-0.112179167	0.138770497	S100P	-0.096216392	0
SULT1A1	-0.179999167	0.293790154	SULT1A1	-0.095752854	0
ULK2	-0.0642545	0.032527883	ULK2	-0.095594259	0
PRKAG3	-0.200667833	0.334541057	PRKAG3	-0.095427704	0
NME5	-0.2009705	0.340953922	NME5	-0.093914381	0
DUSP18	-0.0756294	0.057669535	DUSP18	-0.093708876	0
CA5A	-0.171004833	0.283193425	CA5A	-0.093696427	0
FES	-0.150807833	0.241279442	FES	-0.093120773	0
CANT1	-0.111905833	0.148646198	CANT1	-0.092640818	0
PANK2	-0.066164667	0.040691062	PANK2	-0.092002034	0
GPX7	-0.109087833	0.145101123	GPX7	-0.091451519	0
FARSA	-0.2458525	0.425185815	FARSA	-0.091314839	0
PEAK1	-0.0847625	0.083893263	PEAK1	-0.091227583	0
CELA1	-0.119767833	0.176013659	CELA1	-0.090359277	0
MTR	-0.1423515	0.232452848	MTR	-0.090203182	0
AHCY	-0.0849445	0.087369134	AHCY	-0.089925813	0
LMTK3	-0.120581167	0.181495601	LMTK3	-0.08936679	0
KCNE1	-0.142312167	0.236626992	KCNE1	-0.089078268	0
NNT	-0.204717833	0.36851433	NNT	-0.08875452	0
PRKG2	-0.0818595	0.082384789	PRKG2	-0.08874822	0
MAP3K9	-0.067327833	0.048560209	MAP3K9	-0.088449885	0
AARS2	-0.1669325	0.296725746	AARS2	-0.088081061	0
CYB5R1	-0.1844705	0.334541057	CYB5R1	-0.087725052	0
ERBB4	-0.194477833	0.355116526	ERBB4	-0.087442896	0
NME6	-0.080645033	0.08275983	NME6	-0.087272475	0
PRKAR2A	-0.1435545	0.248595623	PRKAR2A	-0.086779632	0
GNMT	-0.114082833	0.173658907	GNMT	-0.086737513	0
TPSAB1	-0.105621167	0.151046076	TPSAB1	-0.086703418	0
AMN	-0.177714167	0.326112331	AMN	-0.086481539	0
LRP1	-0.1568745	0.283193425	LRP1	-0.085954179	0
TUBA3C	-0.0503045	0.019704652	TUBA3C	-0.085790865	0
NID1	-0.180265167	0.338807608	NID1	-0.084733073	0
PIK3C2B	-0.092038833	0.124134384	PIK3C2B	-0.083397114	0
GABRR2	-0.100916167	0.149842472	GABRR2	-0.083191763	0
KCNN2	-0.070576833	0.066568731	KCNN2	-0.083049857	0
AAK1	-0.113437167	0.18710324	AAK1	-0.082573034	0
DRD4	-0.071777833	0.071093125	DRD4	-0.082413327	0
SLC16A1	-0.063028167	0.050029984	SLC16A1	-0.081985125	0
MMP16	-0.095513167	0.139905417	MMP16	-0.081584049	0
EPOR	-0.230863167	0.443888567	EPOR	-0.081431451	0
GZMB	-0.103667833	0.164132197	GZMB	-0.08135916	0
MTMR7	-0.089181167	0.122585427	MTMR7	-0.081294087	0
ADORA2B	-0.194216167	0.383378554	ADORA2B	-0.08086621	0
GPX5	-0.1548545	0.301661859	GPX5	-0.080598608	0
NDUFA5	-0.107351167	0.17942521	NDUFA5	-0.080096481	0
CYGB	-0.0827137	0.108146879	CYGB	-0.079900277	0
EPHA6	-0.203521833	0.406951542	EPHA6	-0.079466586	0
PPP3CB	-0.102861833	0.173319427	PPP3CB	-0.078293568	0
BCR	-0.1065025	0.18710324	BCR	-0.07752516	0
PTPN21	-0.098562833	0.164132197	PTPN21	-0.077352724	0
SLC25A18	-0.118340833	0.224261919	SLC25A18	-0.076832131	0
S100A4	-0.066203667	0.07010296	S100A4	-0.076416486	0
NTRK1	-0.138700167	0.282243091	NTRK1	-0.076198637	0
GLYATL2	-0.082827833	0.122072477	GLYATL2	-0.075653472	0
B4GALT4	-0.074723833	0.097208449	B4GALT4	-0.075642637	0
SIK3	-0.053871167	0.039456929	SIK3	-0.075628477	0
EPHX2	-0.187221833	0.397420354	EPHX2	-0.07502913	0
MARK3	-0.132284167	0.27193214	MARK3	-0.074811916	0
BPI	-0.132017833	0.27565133	BPI	-0.073882448	0
STYXL1	-0.077386167	0.11168348	STYXL1	-0.073672487	0
PDC	-0.096311167	0.171983925	PDC	-0.073631056	0
PRNP	-0.155532833	0.33773771	PRNP	-0.073321358	0
CGA	-0.184187833	0.400978669	CGA	-0.073100233	0
PPP1R15B	-0.049932833	0.035943524	PPP1R15B	-0.072121953	0
CAPNS1	-0.095361167	0.176692071	CAPNS1	-0.071786259	0
TRAPPC1	-0.1160055	0.240853851	TRAPPC1	-0.071719983	0
NDUFA9	-0.107966167	0.217068326	NDUFA9	-0.071625137	0
COMP	-0.1872445	0.415402146	COMP	-0.071439631	0
SLC1A7	-0.1635165	0.36625978	SLC1A7	-0.071327658	0
PPP4C	-0.1125545	0.232452848	PPP4C	-0.071321862	0
PTGER4	-0.1725825	0.388025036	PTGER4	-0.070955613	0
DAO	-0.137537833	0.30514948	DAO	-0.070899015	0
ACAN	-0.1871645	0.419055339	ACAN	-0.070697389	0
GK2	-0.084287833	0.145687429	GK2	-0.07051334	0
AKT1	-0.1639405	0.374188385	AKT1	-0.069987789	0
NT5C2	-0.111391167	0.236626992	NT5C2	-0.06972371	0
STMN4	-0.158521833	0.365135738	STMN4	-0.06936054	0
SLC6A4	-0.081066167	0.139905417	SLC6A4	-0.06924392	0
S100A13	-0.2196825	0.483992539	S100A13	-0.06923543	0
DUSP10	-0.164578833	0.379916163	DUSP10	-0.069174496	0
SMOX	-0.2092745	0.468239612	SMOX	-0.068962613	0
MMAA	-0.140377833	0.32298746	MMAA	-0.068899453	0
SLC38A3	-0.0630045	0.080898381	SLC38A3	-0.068804705	0
PPP2R5E	-0.1436195	0.332420825	PPP2R5E	-0.068694898	0
CDA	-0.140447833	0.325068531	CDA	-0.068542064	0
NARS2	-0.0757585	0.124654083	NARS2	-0.068507918	0
PPP1R9B	-0.1305215	0.29869367	PPP1R9B	-0.068494287	0
LGALS7	-0.051857833	0.048078413	LGALS7	-0.068351211	0
MTMR14	-0.0873945	0.16671886	MTMR14	-0.067994255	0
NR1H4	-0.218207833	0.489306687	NR1H4	-0.067735824	0
SLC25A4	-0.136011167	0.317822873	SLC25A4	-0.067708379	0
DYRK1A	-0.061407833	0.07907107	DYRK1A	-0.067670351	0
CKMT2	-0.127165167	0.293790154	CKMT2	-0.067647133	0
ARHGAP26	-0.056772833	0.066254847	ARHGAP26	-0.066922814	0
LALBA	-0.168554833	0.40455605	LALBA	-0.06624564	0
PKMYT1	-0.170167833	0.408152454	PKMYT1	-0.066225507	0
CAMK2B	-0.216469833	0.494652094	CAMK2B	-0.06617486	0
MATK	-0.098072167	0.211589187	MATK	-0.066150317	0
NDUFV1	-0.171619167	0.415402146	NDUFV1	-0.065478078	0
PPP1R26	-0.1496545	0.36625978	PPP1R26	-0.065280905	0
BRAF	-0.051777833	0.055201148	BRAF	-0.065139201	0
PIM2	-0.0613745	0.087369134	PIM2	-0.064973621	0
SRC	-0.218877833	0.508151052	SRC	-0.064351652	0
LIPT1	-0.087870833	0.185689478	LIPT1	-0.06425227	0
YES1	-0.106585833	0.251214475	YES1	-0.06394674	0
PPP1R1A	-0.100387833	0.231624328	PPP1R1A	-0.063767941	0
PTPRG	-0.111941167	0.270085487	PTPRG	-0.063638414	0
DUSP8	-0.1901045	0.463052429	DUSP8	-0.06356521	0
MAPKBP1	-0.101122833	0.237047301	MAPKBP1	-0.063218455	0
SCN9A	-0.086204767	0.185689478	SCN9A	-0.063034021	0
PRKD3	-0.0779545	0.155934251	PRKD3	-0.06291384	0
GLDC	-0.1026245	0.24513361	GLDC	-0.062662226	0
UGCG	-0.087047833	0.190672395	UGCG	-0.062649386	0
PACSIN3	-0.142318167	0.364013853	PACSIN3	-0.062460894	0
GALM	-0.0427867	0.034833288	GALM	-0.062383245	0
TK1	-0.081949267	0.173990078	TK1	-0.062238462	0
PDP1	-0.077059167	0.156553617	PDP1	-0.06205859	0
EPHA10	-0.161356833	0.412977171	EPHA10	-0.061972957	0
VKORC1L1	-0.096086833	0.226697235	VKORC1L1	-0.061933131	0
ALAS1	-0.1293805	0.332420825	ALAS1	-0.061884217	0
PTGR2	-0.0631245	0.104699514	PTGR2	-0.061865503	0
LCMT1	-0.0700645	0.131565592	LCMT1	-0.061716853	0
CD55	-0.099793367	0.242559397	CD55	-0.061391072	0
MMACHC	-0.1316815	0.342030336	MMACHC	-0.061355069	0
PISD	-0.1936245	0.482668909	PISD	-0.061253241	0
TTK	-0.189327833	0.474768594	TTK	-0.061250965	0
RDH12	-0.042159167	0.03547731	RDH12	-0.061132871	0
NEK8	-0.1471455	0.384536972	NEK8	-0.06107449	0
EEA1	-0.091873167	0.217068326	EEA1	-0.060948984	0
ANKK1	-0.206105833	0.506792515	ANKK1	-0.060836219	0
SLC13A2	-0.143769167	0.377618614	SLC13A2	-0.060806681	0
PTGDR	-0.072548167	0.146275547	PTGDR	-0.06056526	0
HLA-DQB1	-0.222530833	0.535717747	HLA-DQB1	-0.06032009	0
ALDH1B1	-0.0493556	0.060228997	ALDH1B1	-0.060223425	0
MTMR2	-0.102870167	0.260981352	MTMR2	-0.06001348	0
ASPA	-0.159799833	0.425185815	ASPA	-0.059353051	0
LY96	-0.072231733	0.152865276	LY96	-0.058918786	0
GNG2	-0.074303833	0.162850258	GNG2	-0.05856714	0
VDAC2	-0.065569167	0.128339622	VDAC2	-0.058464042	0
CMA1	-0.111622167	0.299680892	CMA1	-0.05841645	0
GMDS	-0.0710395	0.152257033	GMDS	-0.058069295	0
CSF2RA	-0.2091105	0.528756092	CSF2RA	-0.057870205	0
ITPK1	-0.121015167	0.332950066	ITPK1	-0.057799372	0
PRKD1	-0.079749833	0.188524936	PRKD1	-0.057789217	0
GRIK3	-0.197241833	0.509511497	GRIK3	-0.057761484	0
DDR2	-0.160469833	0.437602694	DDR2	-0.057595835	0
LCN2	-0.078827833	0.186395369	LCN2	-0.057510019	0
MAPKAPK2	-0.1437135	0.399790443	MAPKAPK2	-0.057222058	0
NCOA5	-0.196027167	0.513604246	NCOA5	-0.056724655	0
INPP5B	-0.136677167	0.385697523	INPP5B	-0.056550608	0
ITGAL	-0.080637167	0.199442389	ITGAL	-0.056460736	0
TREM1	-0.209475167	0.53851528	TREM1	-0.056307337	0
PSKH1	-0.079320167	0.197222745	PSKH1	-0.055924128	0
MMP25	-0.219720167	0.556875953	MMP25	-0.055861992	0
GAPDHS	-0.055376167	0.098066864	GAPDHS	-0.05584563	0
INSRR	-0.065047833	0.139905417	INSRR	-0.055561613	0
AKAP5	-0.118501167	0.339879679	AKAP5	-0.055538511	0
CCL8	-0.042702167	0.050778747	CCL8	-0.055270184	0
GPD1	-0.065146367	0.142196668	GPD1	-0.055186176	0
CA1	-0.1474715	0.422727363	CA1	-0.05514544	0
RPS6KA3	-0.127175833	0.369644837	RPS6KA3	-0.054967348	0
CPS1	-0.077807833	0.197960608	CPS1	-0.054731681	0
GRM8	-0.097497833	0.274718295	GRM8	-0.054707245	0
PANX1	-0.091658833	0.255621887	PANX1	-0.054298873	0
IGFBP7	-0.142950833	0.417835513	IGFBP7	-0.054177601	0
PLOD2	-0.0652685	0.148050803	PLOD2	-0.054146045	0
CD209	-0.059164833	0.122072477	CD209	-0.054040108	0
HAGH	-0.1931465	0.525984381	HAGH	-0.053893118	0
OGDH	-0.062743167	0.139905417	OGDH	-0.053593046	0
CAMKK1	-0.1063985	0.313730386	CAMKK1	-0.053565624	0
S100A12	-0.050197833	0.085810217	S100A12	-0.053534032	0
TSSK3	-0.1623665	0.468239612	TSSK3	-0.053504933	0
MAPK10	-0.056093167	0.11168348	MAPK10	-0.053401315	0
MS4A1	-0.129017833	0.389191994	MS4A1	-0.052876166	0
SRR	-0.088937167	0.255621887	SRR	-0.052686552	0
CHRNA9	-0.0504345	0.091366531	CHRNA9	-0.052412181	0
SIRPD	-0.0739065	0.195753062	SIRPD	-0.052347341	0
MARK2	-0.151979167	0.454052425	MARK2	-0.052112745	0
AKAP11	-0.077671167	0.213925023	AKAP11	-0.052019364	0
SLC1A4	-0.084112167	0.242559397	SLC1A4	-0.051744282	0
HMOX2	-0.168495167	0.493312826	HMOX2	-0.051707391	0
SLC12A4	-0.121828167	0.376473057	SLC12A4	-0.051687561	0
GRM7	-0.072404833	0.194291422	GRM7	-0.051519397	0
GLP2R	-0.077831833	0.219447512	GLP2R	-0.051265442	0
ACAD8	-0.049697167	0.095932101	ACAD8	-0.050593507	0
FDX1	-0.129416833	0.406951542	FDX1	-0.050531748	0
CRB2	-0.109448833	0.346357704	CRB2	-0.050398468	0
PMVK	-0.211554167	0.579884285	PMVK	-0.050066126	0
LMAN1	-0.0789455	0.232452848	LMAN1	-0.05002501	0
PDE4C	-0.069197833	0.189954583	PDE4C	-0.049915873	0
HS3ST3A1	-0.0289845	0.019099172	HS3ST3A1	-0.049823934	0
KCNMB4	-0.081404833	0.24513361	KCNMB4	-0.049705558	0
CTH	-0.049291167	0.09936583	CTH	-0.049427355	0
ERBB2	-0.098173167	0.315772276	ERBB2	-0.04914804	0
NDUFA1	-0.164484167	0.502728386	NDUFA1	-0.049125925	0
SPHK1	-0.084307833	0.261882096	SPHK1	-0.049058239	0
ADORA2A	-0.2011345	0.571204049	ADORA2A	-0.048917665	0
MASTL	-0.209387833	0.584247475	MASTL	-0.048871781	0
SLC16A5	-0.0979045	0.318851437	SLC16A5	-0.048600932	0
SLC22A8	-0.116874167	0.384536972	SLC22A8	-0.048510013	0
STRADB	-0.059607167	0.154087305	STRADB	-0.048414916	0
RALA	-0.166784833	0.514972288	RALA	-0.048070081	0
PDE10A	-0.078972167	0.247726931	PDE10A	-0.047859248	0
RBP1	-0.053211833	0.126749864	RBP1	-0.047733808	0
LYN	-0.167617833	0.519087743	LYN	-0.047730724	0
EGLN1	-0.149414167	0.480027562	EGLN1	-0.047623349	0
ERN1	-0.0830975	0.268247447	ERN1	-0.047487263	0
PCSK2	-0.1768145	0.539916789	PCSK2	-0.047328497	0
NUDT9	-0.1200685	0.40455605	NUDT9	-0.047189478	0
SERPIND1	-0.0610145	0.168678879	SERPIND1	-0.047160505	0
MTM1	-0.161670833	0.510873847	MTM1	-0.047157172	0
PTPN1	-0.214567167	0.603328859	PTPN1	-0.047085885	0
KCNA1	-0.167420833	0.524601316	KCNA1	-0.046906399	0
GRM2	-0.043241833	0.082384789	GRM2	-0.046880762	0
PRKX	-0.0538315	0.135408264	PRKX	-0.046744843	0
C4B	-0.080951833	0.265171993	C4B	-0.046666493	0
BGLAP	-0.1120705	0.383378559	BGLAP	-0.046663038	0
BRSK2	-0.055878833	0.146275547	BRSK2	-0.04664923	0
MAPKAPK5	-0.051865167	0.126223365	MAPKAPK5	-0.046619536	0
BCKDK	-0.138952167	0.465642007	BCKDK	-0.046124873	0
SCNN1G	-0.048052833	0.109786104	SCNN1G	-0.046104417	0
MYL12A	-0.1108905	0.384536972	MYL12A	-0.046026421	0
ALDH5A1	-0.1140385	0.395058756	ALDH5A1	-0.045996096	0
PDE1B	-0.129493833	0.441368052	PDE1B	-0.045996094	0
SLC23A1	-0.092269833	0.318851437	SLC23A1	-0.045803818	0
SLCO2B1	-0.0543245	0.143933935	SLCO2B1	-0.045732363	0
CPT2	-0.111198167	0.389191994	CPT2	-0.045573023	0
PADI2	-0.110741167	0.388025036	PADI2	-0.045530151	0
GRIA2	-0.1628795	0.525984381	GRIA2	-0.045447803	0
PPP1R37	-0.105310167	0.370777497	PPP1R37	-0.045376743	0
GUCY2D	-0.056417833	0.157174848	GUCY2D	-0.045338327	0
CACNG1	-0.0905945	0.316796486	CACNG1	-0.045226554	0
ATR	-0.1302922	0.450225683	ATR	-0.045155333	0
ACSL4	-0.0732125	0.242559397	ACSL4	-0.045039005	0
TMLHE	-0.2252545	0.633218636	TMLHE	-0.044700925	0
GABBR1	-0.2030735	0.603328859	GABBR1	-0.044563647	0
SYNC	-0.044490833	0.100239408	SYNC	-0.04444463	0
SCGB1A1	-0.078687833	0.272858701	SCGB1A1	-0.044384832	0
PPFIA3	-0.0716975	0.240853851	PPFIA3	-0.044326722	0
PTGIR	-0.068270833	0.224261919	PTGIR	-0.044324461	0
AADAT	-0.1887475	0.582791381	AADAT	-0.044258812	0
PDXDC1	-0.0307775	0.037276801	PDXDC1	-0.043967547	0
PRDX6	-0.127750167	0.456613742	PRDX6	-0.043492675	0
TF	-0.057827833	0.177372429	TF	-0.043435289	0
FN3KRP	-0.113085833	0.414188609	FN3KRP	-0.043289466	0
SLC7A11	-0.093201167	0.344189679	SLC7A11	-0.043170981	0
GSTA4	-0.0751405	0.267331665	GSTA4	-0.043051719	0
CAMK1G	-0.1375485	0.487310206	CAMK1G	-0.042941884	0
ESRRG	-0.116588833	0.428889107	ESRRG	-0.042864466	0
TAOK1	-0.044784833	0.110731583	TAOK1	-0.042802141	0
PARS2	-0.036454833	0.068477852	PARS2	-0.042449826	0
HDC	-0.136584167	0.489306687	HDC	-0.0423983	0
LATS1	-0.0858545	0.320915095	LATS1	-0.042378627	0
AMT	-0.099758833	0.376473057	AMT	-0.042324291	0
CAPN1	-0.126847833	0.464346214	CAPN1	-0.042260382	0
STK4	-0.099860833	0.377618614	STK4	-0.042235801	0
MAP2K4	-0.210247833	0.630201468	MAP2K4	-0.042159019	0
TUBB2B	-0.169505233	0.564018088	TUBB2B	-0.042157133	0
MTRR	-0.031360833	0.046191207	MTRR	-0.041880533	0
SLC1A3	-0.135003167	0.491307562	SLC1A3	-0.041668262	0
GABRA5	-0.0579825	0.192114005	GABRA5	-0.041541039	0
CMAS	-0.0717145	0.26459721	CMAS	-0.041409009	0
GAPDH	-0.172893167	0.582791381	GAPDH	-0.040541179	0
PTPN12	-0.0509515	0.160309057	PTPN12	-0.040508579	0
SUOX	-0.051767833	0.165421724	SUOX	-0.040451771	0
MARCKS	-0.1317395	0.493312826	MARCKS	-0.040427901	0
ACAT2	-0.125282167	0.476080363	ACAT2	-0.040380914	0
GDI1	-0.0437945	0.119784936	GDI1	-0.040360915	0
AVPR2	-0.025991167	0.028306943	AVPR2	-0.040237108	0
PIK3CD	-0.142288833	0.521840784	PIK3CD	-0.040191186	0
NDUFB7	-0.157674167	0.556875953	NDUFB7	-0.040087322	0
PPP2CA	-0.069676167	0.270085487	PPP2CA	-0.039610814	0
ABCC2	-0.074811167	0.295745043	ABCC2	-0.039581281	0
LRAT	-0.038910833	0.096356051	LRAT	-0.039538115	0
NAGPA	-0.099713833	0.403361474	NAGPA	-0.039317721	0
COX7B	-0.1874105	0.618194762	COX7B	-0.039145308	0
PIK3R4	-0.174811167	0.597427846	PIK3R4	-0.0391078	0
STK25	-0.087509833	0.358436813	STK25	-0.038993278	0
PDK3	-0.0850955	0.348534405	PDK3	-0.038952835	0
TSKS	-0.022697833	0.019537881	TSKS	-0.038793378	0
SCMH1	-0.142217833	0.534321731	SCMH1	-0.038711291	0
NAGLU	-0.038750167	0.100678487	NAGLU	-0.03863637	0
PIK3CG	-0.088161833	0.365135738	PIK3CG	-0.038574827	0
CDC42SE2	-0.072799833	0.295745043	CDC42SE2	-0.03851712	0
PVR	-0.048011167	0.157797945	PVR	-0.03850009	0
TSSK1B	-0.170301167	0.594487213	TSSK1B	-0.038463793	0
CTRB1	-0.049989167	0.171319069	CTRB1	-0.038301414	0
P4HA1	-0.104447833	0.430127693	P4HA1	-0.038269957	0
IP6K2	-0.105685167	0.434479063	IP6K2	-0.038261322	0
NDUFB6	-0.0605805	0.235787952	NDUFB6	-0.038012955	0
ODC1	-0.1373565	0.531535219	ODC1	-0.037699958	0
CYP2C8	-0.115820167	0.473458812	CYP2C8	-0.037608869	0
MLKL	-0.0586235	0.228331224	MLKL	-0.037603147	0
PRKAA1	-0.1219925	0.493312826	PRKAA1	-0.037436765	0
CALM3	-0.079548167	0.338807608	CALM3	-0.037391365	0
MAP4K1	-0.0810545	0.346357704	MAP4K1	-0.037323583	0
ZC3HC1	-0.0250981	0.033575151	ZC3HC1	-0.036994148	0
SV2A	-0.080956833	0.35071978	SV2A	-0.036838576	0
KCND2	-0.1435945	0.55403149	KCND2	-0.036827042	0
SPTLC3	-0.107355167	0.455332069	SPTLC3	-0.036680229	0
GCAT	-0.1045795	0.448954174	GCAT	-0.03637254	0
CTNS	-0.1217465	0.502728386	CTNS	-0.036361612	0
MAP1A	-0.122112167	0.504081179	MAP1A	-0.036328311	0
RAMP3	-0.093019167	0.406951542	RAMP3	-0.036320013	0
BAG1	-0.1194325	0.497336464	BAG1	-0.036229813	0
GSTT2	-0.149576833	0.572646453	GSTT2	-0.036214559	0
PTPN9	-0.0587975	0.242559397	PTPN9	-0.036171158	0
RXRA	-0.060237167	0.251214475	RXRA	-0.03613961	0
MTMR10	-0.077433833	0.342030336	MTMR10	-0.036079162	0
CCR5	-0.0632825	0.269165393	CCR5	-0.036069809	0
CDC25A	-0.155001833	0.587164729	CDC25A	-0.03584263	0
PPM1E	-0.036548167	0.105610166	PPM1E	-0.035681766	0
AKAP4	-0.144106167	0.565451792	AKAP4	-0.035681323	0
MELK	-0.044757167	0.162850258	MELK	-0.035278116	0
HTR6	-0.0398345	0.131294382	HTR6	-0.035124224	0
ARL1	-0.0461745	0.174662665	ARL1	-0.034991032	0
SCPEP1	-0.115066833	0.497336464	SCPEP1	-0.034905489	0
HIPK1	-0.084611167	0.388025036	HIPK1	-0.034787056	0
NMT1	-0.093070167	0.423955547	NMT1	-0.03468536	0
TRDMT1	-0.054936167	0.234951019	TRDMT1	-0.034556094	0
SLC9A1	-0.075490833	0.349626009	SLC9A1	-0.034453735	0
TEK	-0.197890833	0.669889247	TEK	-0.03443241	0
AKAP8	-0.096538167	0.440110875	AKAP8	-0.034409861	0
CLC	-0.0226195	0.030517075	CLC	-0.034278882	0
COX7C	-0.151288833	0.594487213	COX7C	-0.034169715	0
LGALS9	-0.119298167	0.51771404	LGALS9	-0.034108546	0
VKORC1	-0.093651167	0.432611086	VKORC1	-0.03407988	0
DHRS4L1	-0.044448833	0.171319069	DHRS4L1	-0.034056442	0
CTDSP2	-0.0450145	0.176013659	CTDSP2	-0.033961353	0
OXCT2	-0.0647375	0.299187007	OXCT2	-0.033926158	0
PPP2R3A	-0.179130167	0.646870937	PPP2R3A	-0.033888268	0
PAK3	-0.078940833	0.373049272	PAK3	-0.033805133	0
PAK1	-0.097453167	0.450225683	PAK1	-0.033774318	0
F5	-0.0604825	0.27752388	F5	-0.033670586	0
ST14	-0.051688167	0.224261919	ST14	-0.033558256	0
SHMT1	-0.2393085	0.724786762	SHMT1	-0.033452875	0
GYG1	-0.047117833	0.195021238	GYG1	-0.033449802	0
PIM1	-0.149259833	0.597427846	PIM1	-0.033391595	0
ABL1	-0.117484167	0.520463325	ABL1	-0.033319669	0
MMP24	-0.084462167	0.403361474	MMP24	-0.033303904	0
GRIK5	-0.0264315	0.055201148	GRIK5	-0.033252199	0
PNPO	-0.040664833	0.152257033	PNPO	-0.033240355	0
KCNH7	-0.0466795	0.194291422	KCNH7	-0.033214629	0
HSPG2	-0.0802235	0.385697523	HSPG2	-0.033192726	0
PPP1R12A	-0.2009955	0.685410578	PPP1R12A	-0.03297315	0
KCNK3	-0.080873167	0.391532309	KCNK3	-0.032934173	0
SORCS3	-0.0557945	0.258291982	SORCS3	-0.032800977	0
IDE	-0.085389833	0.414188609	IDE	-0.032687386	0
CD46	-0.166134833	0.636241918	CD46	-0.03262518	0
TFPI	-0.0822965	0.402169013	TFPI	-0.032555787	0
EPX	-0.0796155	0.390361086	EPX	-0.032525597	0
DLG4	-0.140462167	0.587164729	DLG4	-0.032480477	0
AMY2B	-0.064450833	0.313730386	AMY2B	-0.032447348	0
SLC7A2	-0.0540345	0.251214475	SLC7A2	-0.032418287	0
STK11	-0.060109167	0.289906432	STK11	-0.032323232	0
ITGA4	-0.095947167	0.461760657	ITGA4	-0.032198245	0
BRDT	-0.063938167	0.313730386	BRDT	-0.032189249	0
CHD1	-0.075442167	0.376473057	CHD1	-0.032007554	0
STK32A	-0.045155833	0.196486897	STK32A	-0.03191011	0
PGLYRP3	-0.1401655	0.593753088	PGLYRP3	-0.031732645	0
MAP3K6	-0.080496167	0.40455605	MAP3K6	-0.031636708	0
PTH1R	-0.066051467	0.332420825	PTH1R	-0.031593194	0
MAP3K2	-0.254269167	0.751992304	MAP3K2	-0.031475117	0
MC2R	-0.1292755	0.571204049	MC2R	-0.031440929	0
PRKACG	-0.046923167	0.216279403	PRKACG	-0.031203194	0
METAP2	-0.090331167	0.451499229	METAP2	-0.031195235	0
ADAM33	-0.1150735	0.535717747	ADAM33	-0.031192279	0
PKN3	-0.103770533	0.501377515	PKN3	-0.031114053	0
KCND3	-0.088506833	0.44641728	KCND3	-0.031000315	0
HIBADH	-0.036511833	0.141621172	HIBADH	-0.030993866	0
RPS6KA5	-0.164592167	0.649921204	RPS6KA5	-0.030801662	0
ALPI	-0.140329167	0.604808198	ALPI	-0.030645411	0
NDUFA8	-0.156929833	0.638513365	NDUFA8	-0.030574641	0
DSTN	-0.033996167	0.127278071	DSTN	-0.030434946	0
MAPK3	-0.088712833	0.454052425	MAPK3	-0.030419098	0
ARSA	-0.180887933	0.679185648	ARSA	-0.030391253	0
NGF	-0.033042833	0.12054369	NGF	-0.03036159	0
ALK	-0.060447167	0.314750243	ALK	-0.030346528	0
MAT2A	-0.111561833	0.53851528	MAT2A	-0.029988041	0
PIP5K1C	-0.0741065	0.393881146	PIP5K1C	-0.029986069	0
ADH1C	-0.075053167	0.398604338	ADH1C	-0.029980586	0
GP1BA	-0.130573167	0.591553212	GP1BA	-0.029771489	0
BLK	-0.1096475	0.535717747	BLK	-0.029721486	0
PRX	-0.1844145	0.69009336	PRX	-0.029707729	0
PFKFB4	-0.104331167	0.520463325	PFKFB4	-0.029589348	0
SLC6A9	-0.196607833	0.707364105	SLC6A9	-0.02956136	0
FOLH1	-0.1312885	0.597427846	FOLH1	-0.029371146	0
TXNDC12	-0.107763167	0.534321731	TXNDC12	-0.029332828	0
SCN11A	-0.114677167	0.555452833	SCN11A	-0.029283137	0
CHEK2	-0.171028833	0.674531238	CHEK2	-0.029245577	0
ISG20	-0.0845845	0.45277481	ISG20	-0.029107027	0
MMP1	-0.064725833	0.356221125	MMP1	-0.029015318	0
ZFY	-0.120038167	0.574090583	ZFY	-0.028931548	0
PHPT1	-0.0615515	0.339879679	PHPT1	-0.028847637	0
SYTL4	-0.0889905	0.474768594	SYTL4	-0.02879003	0
UCKL1	-0.0256935	0.077277473	UCKL1	-0.028569813	0
TLK1	-0.070359167	0.393881146	TLK1	-0.028469768	0
CHIA	-0.045934833	0.240004253	CHIA	-0.02846954	0
ACSL1	-0.086366833	0.468239612	ACSL1	-0.028460622	0
CYSLTR2	-0.025139833	0.073789724	CYSLTR2	-0.028458395	0
PSTPIP2	-0.060165833	0.33773771	PSTPIP2	-0.028363404	0
SULT1B1	-0.031034833	0.122072477	SULT1B1	-0.028346666	0
CHM	-0.0332815	0.141047466	CHM	-0.028310399	0
SLC12A3	-0.0409575	0.20469242	SLC12A3	-0.02821555	0
EPHA2	-0.083437833	0.459183159	EPHA2	-0.02820316	0
DUSP3	-0.144901167	0.639271271	DUSP3	-0.028156443	0
CAMKK2	-0.058861167	0.332420825	CAMKK2	-0.028153989	0
PADI4	-0.0437675	0.227513184	PADI4	-0.028142215	0
STK38L	-0.0688085	0.390361086	STK38L	-0.028110576	0
MTMR11	-0.1415385	0.633218636	MTMR11	-0.028087793	0
TAS1R2	-0.057096833	0.32298746	TAS1R2	-0.028023945	0
PKIB	-0.170533833	0.685410578	PKIB	-0.027975938	0
PTPRK	-0.0635935	0.364013853	PTPRK	-0.027910048	0
PPP2CB	-0.064954433	0.371912309	PPP2CB	-0.027901791	0
GLT6D1	-0.089046167	0.487310206	GLT6D1	-0.027799723	0
GSTO1	-0.079268167	0.44641728	GSTO1	-0.027764389	0
FAH	-0.0559835	0.319882177	FAH	-0.02771239	0
AVPR1B	-0.1027195	0.53851528	AVPR1B	-0.027611204	0
DHCR7	-0.034402833	0.157797945	DHCR7	-0.027587586	0
GSTA2	-0.153091167	0.66064314	GSTA2	-0.027561473	0
PDE4B	-0.089096833	0.490640117	PDE4B	-0.027552033	0
RNASEL	-0.052413167	0.29869367	RNASEL	-0.027505066	0
AANAT	-0.100359833	0.534321731	AANAT	-0.027317662	0
SBK2	-0.082632833	0.468239612	SBK2	-0.02723015	0
CYP2C9	-0.0527855	0.306652334	CYP2C9	-0.027097633	0
PI4KB	-0.139906167	0.642306653	PI4KB	-0.026898021	0
JAKMIP1	-0.040582367	0.217859318	JAKMIP1	-0.026858379	0
CASR	-0.143448833	0.649921204	CASR	-0.026844913	0
CTSF	-0.0304445	0.132654771	CTSF	-0.026708263	0
PPP2R5A	-0.028317167	0.116047144	PPP2R5A	-0.026486902	0
CDKN1A	-0.1687615	0.69792435	CDKN1A	-0.026359137	0
PRKCA	-0.0555835	0.335604434	PRKCA	-0.026356157	0
IL2RB	-0.0608795	0.369644837	IL2RB	-0.026313055	0
PRKCH	-0.028770833	0.124654083	PRKCH	-0.026017277	0
HCRT	-0.050289167	0.304649618	HCRT	-0.025959236	0
CD86	-0.1263105	0.624185639	CD86	-0.02585402	0
PTPN3	-0.1063445	0.572646453	PTPN3	-0.025747431	0
NOXO1	-0.039891167	0.227513184	NOXO1	-0.025649758	0
AKAP10	-0.120171167	0.613718175	AKAP10	-0.025480014	0
DGUOK	-0.056091167	0.352913822	DGUOK	-0.025371792	0
PLK4	-0.122523167	0.621187061	PLK4	-0.025335046	0
GABRA3	-0.037669167	0.213144353	GABRA3	-0.025288297	0
SSB	-0.067924367	0.424570419	SSB	-0.025271279	0
NEK3	-0.028395167	0.128872972	NEK3	-0.025267103	0
MAP2K5	-0.080852167	0.487310206	MAP2K5	-0.025241601	0
PPP1R9A	-0.0396829	0.232452848	PPP1R9A	-0.02514567	0
CHIT1	-0.025253833	0.101119098	CHIT1	-0.025131777	0
SH3KBP1	-0.142512167	0.666801563	SH3KBP1	-0.025082625	0
PRKAR2B	-0.0653715	0.414188609	PRKAR2B	-0.025024331	0
TLR8	-0.136475167	0.656039328	TLR8	-0.024984526	0
AMY2A	-0.1804255	0.727970203	AMY2A	-0.024878222	0
GUCY2F	-0.055750833	0.3595479	GUCY2F	-0.024766931	0
CACNB4	-0.212436833	0.764904735	CACNB4	-0.024726086	0
EPHB6	-0.149144833	0.683852322	EPHB6	-0.024614516	0
RCVRN	-0.137211167	0.662180613	RCVRN	-0.024564029	0
PIKFYVE	-0.086547833	0.521840784	PIKFYVE	-0.024446473	0
RAB7A	-0.070297833	0.45277481	RAB7A	-0.024190732	0
HK3	-0.074867167	0.476080363	HK3	-0.024131165	0
BUB1B	-0.2001575	0.758440097	BUB1B	-0.024034655	0
PIK3CA	-0.070719833	0.457897439	PIK3CA	-0.023990415	0
CDK2	-0.091489167	0.5469516	CDK2	-0.023974837	0
BPHL	-0.027367167	0.13375092	BPHL	-0.023910782	0
MAPK12	-0.145537833	0.685410578	MAPK12	-0.023875365	0
LRRK1	-0.097297167	0.569763377	LRRK1	-0.02377023	0
PLAU	-0.049953833	0.334541057	PLAU	-0.023755574	0
NGB	-0.056477833	0.381068154	NGB	-0.023664062	0
STK39	-0.166917167	0.721608077	STK39	-0.023651931	0
GABBR2	-0.061774167	0.414188609	GABBR2	-0.023647265	0
PTPRS	-0.0486945	0.32820646	PTPRS	-0.023560974	0
STK32B	-0.0236075	0.100678487	STK32B	-0.023538172	0
RBKS	-0.094512167	0.564018088	RBKS	-0.023505834	0
LCK	-0.078538167	0.502728386	LCK	-0.023456727	0
BBOX1	-0.045833167	0.309672727	BBOX1	-0.02333353	0
SCNN1B	-0.018298833	0.053342736	SCNN1B	-0.023293037	0
CYP2C18	-0.0688725	0.459183159	CYP2C18	-0.023279873	0
NUAK2	-0.062998833	0.427652597	NUAK2	-0.023240829	0
IKBKG	-0.1606735	0.716849061	IKBKG	-0.023228934	0
ALPK3	-0.061690167	0.420277257	ALPK3	-0.023224134	0
HIPK3	-0.0632745	0.431368353	HIPK3	-0.023104792	0
NT5M	-0.074786167	0.491975498	NT5M	-0.023038367	0
ROCK2	-0.0531465	0.369644837	ROCK2	-0.022970733	0
GRIA1	-0.0599085	0.419055339	GRIA1	-0.022629155	0
MERTK	-0.130425833	0.671435188	MERTK	-0.022563135	0
DDAH2	-0.162266167	0.726377893	DDAH2	-0.02252861	0
RDH14	-0.133986833	0.680436213	RDH14	-0.022404284	0
TSPO	-0.048680167	0.348534405	TSPO	-0.022283558	0
DUSP7	-0.086581167	0.55403149	DUSP7	-0.022205087	0
APRT	-0.117903833	0.648395333	APRT	-0.022184799	0
PTPRN	-0.073597833	0.500028569	PTPRN	-0.022153329	0
CD4	-0.047948833	0.348534405	CD4	-0.021948787	0
PDK2	-0.0468195	0.340953922	PDK2	-0.021878954	0
PROC	-0.119356458	0.655801866	PROC	-0.021869368	0
FGGY	-0.048934167	0.358436813	FGGY	-0.021804448	0
MAP2K1	-0.116469833	0.649921204	MAP2K1	-0.021796082	0
MYO1D	-0.0895965	0.571204049	MYO1D	-0.02179065	0
NDUFV2	-0.0800305	0.534321731	NDUFV2	-0.021784075	0
HGS	-0.067954167	0.478709849	HGS	-0.021740416	0
TRAPPC6A	-0.049709833	0.36625978	TRAPPC6A	-0.021683965	0
TAOK3	-0.093684833	0.587164729	TAOK3	-0.021663685	0
ABAT	-0.053171167	0.391532309	ABAT	-0.021653021	0
PNKP	-0.050694833	0.375329647	PNKP	-0.021575069	0
SBK1	-0.178034167	0.756826553	SBK1	-0.021542782	0
B4GALT2	-0.047728167	0.355116526	B4GALT2	-0.021459973	0
PRDX2	-0.137840833	0.699494448	PRDX2	-0.021395065	0
CA5B	-0.118693833	0.66064314	CA5B	-0.021368815	0
PPP1R8	-0.1475055	0.716849061	PPP1R8	-0.021325206	0
CFD	-0.0677825	0.484655089	CFD	-0.021322153	0
CDKN2B	-0.072132167	0.509511497	CDKN2B	-0.021123617	0
WEE1	-0.269416167	0.835347833	WEE1	-0.021050199	0
RIPK2	-0.059845833	0.4451519	RIPK2	-0.021035318	0
NDUFB3	-0.074736167	0.524601316	NDUFB3	-0.020938878	0
SLC1A1	-0.073582833	0.520463325	SLC1A1	-0.020868818	0
LMTK2	-0.042507167	0.32298746	LMTK2	-0.020863127	0
MAP3K12	-0.1658995	0.748774852	MAP3K12	-0.020845065	0
SHARPIN	-0.265629833	0.835347833	SHARPIN	-0.020754363	0
ANXA3	-0.154628833	0.73435113	ANXA3	-0.020735144	0
TRAPPC5	-0.115821167	0.662180613	TRAPPC5	-0.020734715	0
PTK7	-0.043597167	0.335604434	PTK7	-0.020672569	0
PYCR1	-0.045289167	0.349626009	PYCR1	-0.020669807	0
UQCRC1	-0.138700167	0.7105208	UQCRC1	-0.020586323	0
IBTK	-0.126912167	0.688531103	IBTK	-0.020569472	0
GSTO2	-0.078158833	0.545541016	GSTO2	-0.020569263	0
MAP2K7	-0.049939167	0.387442355	MAP2K7	-0.020564594	0
CD1A	-0.047033733	0.36625978	CD1A	-0.020516621	0
PRG2	-0.100736167	0.62568727	PRG2	-0.020514183	0
CLCNKA	-0.0905045	0.594487213	CLCNKA	-0.020441119	0
PIGA	-0.117433833	0.671435188	PIGA	-0.020315572	0
MYLK3	-0.1460085	0.726377893	MYLK3	-0.020271438	0
ATP2C1	-0.026436833	0.171319069	ATP2C1	-0.020255751	0
PTPRM	-0.045565167	0.3595479	PTPRM	-0.020242017	0
EPHA8	-0.060366167	0.463052429	EPHA8	-0.020184625	0
NDUFA6	-0.021986833	0.121561206	NDUFA6	-0.02012246	0
CRYZ	-0.139169833	0.716849061	CRYZ	-0.0201201	0
SLC25A13	-0.061124167	0.469541417	SLC25A13	-0.020068659	0
LCMT2	-0.1331825	0.707364105	LCMT2	-0.020024919	0
DCD	-0.030667433	0.223454317	DCD	-0.019958711	0
PPM1D	-0.111207833	0.662180613	PPM1D	-0.01990882	0
CDK18	-0.050166167	0.402169013	CDK18	-0.019845304	0
MTNR1B	-0.0860645	0.588625881	MTNR1B	-0.019808661	0
ACYP2	-0.1624575	0.755214069	ACYP2	-0.019808431	0
NDUFB5	-0.0809085	0.569763377	NDUFB5	-0.019766389	0
PRSS3	-0.018187833	0.083893263	PRSS3	-0.019575072	0
ABCG1	-0.0564435	0.450225683	ABCG1	-0.019561609	0
DUSP27	-0.016437833	0.064703664	DUSP27	-0.019545753	0
SLC7A4	-0.063432167	0.491975498	SLC7A4	-0.019540693	0
PLAUR	-0.0959635	0.626438667	PLAUR	-0.019492245	0
MOS	-0.1046335	0.651448544	MOS	-0.019474375	0
PFKFB2	-0.042822833	0.354014092	PFKFB2	-0.019312218	0
ENPP1	-0.1652615	0.764095747	ENPP1	-0.019311173	0
SGK1	-0.049923833	0.410560602	SGK1	-0.019301689	0
SLC6A8	-0.133444167	0.718434189	SLC6A8	-0.019164318	0
RAF1	-0.080854833	0.579884285	RAF1	-0.019134997	0
CA8	-0.148166167	0.743956887	CA8	-0.019032275	0
CA6	-0.106511167	0.663719512	CA6	-0.01896063	0
SSH3	-0.052092167	0.432611086	SSH3	-0.018956462	0
BLVRB	-0.049337833	0.412977171	BLVRB	-0.018949377	0
ACTA1	-0.179659167	0.784395468	ACTA1	-0.01894774	0
GRID2	-0.0558315	0.457897439	GRID2	-0.018939819	0
CDK4	-0.038307833	0.320915095	CDK4	-0.018909124	0
CDK16	-0.040792167	0.344189679	CDK16	-0.01889502	0
PPP1R12B	-0.105489833	0.663719512	PPP1R12B	-0.018778816	0
LATS2	-0.0345885	0.287016423	LATS2	-0.018750192	0
NPSR1	-0.082073167	0.591553212	NPSR1	-0.018713189	0
FXYD2	-0.039227167	0.335604434	FXYD2	-0.018600436	0
GLUD2	-0.013924833	0.046191207	GLUD2	-0.018595789	0
TGFBR2	-0.0658035	0.521840784	TGFBR2	-0.018586987	0
GPX1	-0.046617833	0.399790443	GPX1	-0.01856171	0
SLC6A5	-0.085420167	0.607771744	SLC6A5	-0.018472922	0
SCLY	-0.131128833	0.723196824	SCLY	-0.01845553	0
CTDSP1	-0.092832833	0.633218636	CTDSP1	-0.018422333	0
COX5A	-0.0753715	0.571204049	COX5A	-0.018331006	0
PPP2R1B	-0.026375167	0.202430229	PPP2R1B	-0.018297103	0
NAGS	-0.064316833	0.521840784	NAGS	-0.01816706	0
ARPC5	-0.106687833	0.676081335	ARPC5	-0.018137044	0
SERPINA5	-0.161933833	0.773008574	SERPINA5	-0.018106743	0
SLC25A12	-0.027020167	0.214707753	SLC25A12	-0.018053586	0
LIPJ	-0.075515833	0.576984007	LIPJ	-0.018035917	0
TCN1	-0.1041195	0.671435188	TCN1	-0.018012247	0
AK2	-0.0770275	0.584247475	AK2	-0.017978462	0
MAPK7	-0.045446167	0.40575274	MAPK7	-0.017803015	0
LRRK2	-0.1401025	0.747167765	LRRK2	-0.017734437	0
PDPR	-0.056387833	0.485318134	PDPR	-0.017704284	0
HSD11B2	-0.054891167	0.476080363	HSD11B2	-0.017692506	0
ACSL3	-0.126994833	0.726377893	ACSL3	-0.01763163	0
TIE1	-0.050153167	0.447684706	TIE1	-0.017504847	0
ECE1	-0.0926835	0.648395333	ECE1	-0.017439338	0
GABRP	-0.0267575	0.224261919	GABRP	-0.017372159	0
SQLE	-0.0504985	0.455332069	SQLE	-0.017253911	0
MOK	-0.029617833	0.261882096	MOK	-0.017234445	0
CDC25C	-0.0939935	0.656039328	CDC25C	-0.017207402	0
SRPK1	-0.027600833	0.23915677	SRPK1	-0.017148876	0
SCN5A	-0.033154833	0.304649618	SCN5A	-0.017114504	0
HAL	-0.0157445	0.082384789	HAL	-0.017069446	0
DRD1	-0.0228075	0.178738996	DRD1	-0.017055008	0
CLPP	-0.067263833	0.558300849	CLPP	-0.017026609	0
FOLR3	-0.0398285	0.374188385	FOLR3	-0.017003173	0
MAPKAP1	-0.0144954	0.067200175	MAPKAP1	-0.016997735	0
PRSS8	-0.087255833	0.639271271	PRSS8	-0.016955101	0
COX5B	-0.0750505	0.595956703	COX5B	-0.016870249	0
PPP4R1	-0.059944833	0.524601316	PPP4R1	-0.016794781	0
GSTM4	-0.040704167	0.388025036	GSTM4	-0.016735121	0
NEK11	-0.0528655	0.482668909	NEK11	-0.016724037	0
IYD	-0.153948833	0.77950956	IYD	-0.016653962	0
PCMT1	-0.060099167	0.528756092	PCMT1	-0.016632121	0
SIRT3	-0.118124167	0.723196824	SIRT3	-0.016625207	0
MMP12	-0.035071167	0.33773771	MMP12	-0.016533265	0
GLTP	-0.1085485	0.704212433	GLTP	-0.016531536	0
PNP	-0.053752167	0.493312826	PNP	-0.016495336	0
PTP4A3	-0.059574833	0.528756092	PTP4A3	-0.016487014	0
TAT	-0.023003833	0.192837808	TAT	-0.01644332	0
CD52	-0.055900833	0.508151052	CD52	-0.016435246	0
HRH1	-0.037584167	0.36625978	HRH1	-0.016394618	0
PTPRA	-0.139683833	0.763287019	PTPRA	-0.016386607	0
PAM	-0.065001167	0.559727514	PAM	-0.016381811	0
MYO3A	-0.072107833	0.593019381	MYO3A	-0.016363511	0
ITGA2B	-0.050096167	0.473458812	ITGA2B	-0.016267117	0
EPHA1	-0.043650833	0.425185815	EPHA1	-0.016212846	0
FFAR1	-0.059696167	0.53851528	FFAR1	-0.016046447	0
FGFR1	-0.0360945	0.361776558	FGFR1	-0.015937872	0
SDF2	-0.0538085	0.506792515	SDF2	-0.015882645	0
CS	-0.030347167	0.299680892	CS	-0.015881915	0
GLRX2	-0.125405833	0.748774855	GLRX2	-0.015757086	0
SSTR2	-0.092644167	0.676081335	SSTR2	-0.015749606	0
PDK4	-0.0447745	0.44641728	PDK4	-0.015682672	0
TNNI3	-0.017031167	0.12054369	TNNI3	-0.015649181	0
APCS	-0.104279167	0.708941828	APCS	-0.015578202	0
TWF2	-0.076873167	0.627190455	TWF2	-0.015574547	0
CD1D	-0.092609833	0.679185648	CD1D	-0.015559517	0
HLA-DRB1	-0.0425705	0.431368353	HLA-DRB1	-0.015544691	0
TPH1	-0.033111167	0.339879679	TPH1	-0.015518369	0
CNR1	-0.032874167	0.340953922	CNR1	-0.01536224	0
PRDX5	-0.087127833	0.667572956	PRDX5	-0.015291045	0
ALDH1A2	-0.030338167	0.313730386	ALDH1A2	-0.01527355	0
SCNN1D	-0.036676833	0.383378559	SCNN1D	-0.015271213	0
DUSP13	-0.186931167	0.828729473	DUSP13	-0.015251193	0
MADD	-0.040795167	0.423955547	MADD	-0.01520353	0
TRIO	-0.013994367	0.082011127	TRIO	-0.015199663	0
MAST1	-0.0153413	0.102896921	MAST1	-0.015151031	0
CTDSPL	-0.1258935	0.759247264	CTDSPL	-0.015058973	0
CA12	-0.125964167	0.763287019	CA12	-0.014777124	0
P2RY2	-0.071071167	0.619690124	P2RY2	-0.014770395	0
HPX	-0.146074833	0.792557474	HPX	-0.014749064	0
SI	-0.0286015	0.305649888	SI	-0.014723359	0
RARG	-0.067251167	0.604808198	RARG	-0.014686467	0
PPP1R3G	-0.0948485	0.701065832	PPP1R3G	-0.014629546	0
SLC18A2	-0.0240225	0.246860365	SLC18A2	-0.014594837	0
HINT1	-0.140637833	0.78765748	HINT1	-0.014578883	0
MMP27	-0.017926833	0.154701097	MMP27	-0.014529817	0
PNMT	-0.023952833	0.247726931	PNMT	-0.014516058	0
KRT12	-0.136316833	0.782765877	KRT12	-0.014499765	0
HTR4	-0.144042833	0.795828707	HTR4	-0.014286226	0
MAK	-0.041512833	0.454052425	MAK	-0.014234502	0
NT5C	-0.116531167	0.755214069	NT5C	-0.014208637	0
NRIP1	-0.092689167	0.702638495	NRIP1	-0.014206289	0
LHPP	-0.060507167	0.584247475	LHPP	-0.014122564	0
SUCLG1	-0.1432425	0.797465674	SUCLG1	-0.014079019	0
RNASE3	-0.054745167	0.55403149	RNASE3	-0.014040249	0
SLC7A3	-0.0813355	0.67298252	SLC7A3	-0.013989398	0
FYN	-0.0970525	0.718434189	FYN	-0.013938001	0
CYB5B	-0.0668025	0.619690124	CYB5B	-0.013883258	0
GLS2	-0.024157833	0.26641803	GLS2	-0.013877139	0
VDAC1	-0.154363833	0.813883221	VDAC1	-0.013805978	0
REN	-0.1045475	0.739148921	REN	-0.013723747	0
IRAK2	-0.032262833	0.376473057	IRAK2	-0.013688026	0
KCNK2	-0.055669167	0.56832444	KCNK2	-0.013661418	0
FAAH	-0.122594167	0.774632345	FAAH	-0.013596229	0
DDR1	-0.0181605	0.178738996	DDR1	-0.013580071	0
CTDNEP1	-0.0977885	0.726377893	CTDNEP1	-0.013576699	0
NAGA	-0.022725167	0.253852516	NAGA	-0.013530985	0
ACVR2B	-0.145914833	0.808949011	ACVR2B	-0.01343567	0
MGST3	-0.032152167	0.382222286	MGST3	-0.013429445	0
GNLY	-0.012984833	0.092594011	GNLY	-0.013418749	0
SBF1	-0.089084833	0.708941828	SBF1	-0.01330833	0
HSD17B7	-0.024712167	0.290874107	HSD17B7	-0.01325301	0
CSNK1A1L	-0.0428445	0.490640117	CSNK1A1L	-0.013249102	0
FGF4	-0.061882167	0.612229162	FGF4	-0.013186223	0
TAP1	-0.096268833	0.732754158	TAP1	-0.013000308	0
ALDH4A1	-0.103337167	0.748774855	ALDH4A1	-0.012984186	0
TLR2	-0.050486833	0.55403149	TLR2	-0.012948133	0
DRD5	-0.0534315	0.572646453	DRD5	-0.012936483	0
CDKL1	-0.0991815	0.740750454	CDKL1	-0.012926134	0
PPP1R12C	-0.015273167	0.142773959	PPP1R12C	-0.012911187	0
FCGR3B	-0.061545167	0.621187061	FCGR3B	-0.012726162	0
SLC25A20	-0.018744167	0.21004224	SLC25A20	-0.012702797	0
DYRK3	-0.137945167	0.808949011	DYRK3	-0.012701833	0
ACVR1	-0.0199535	0.234951019	ACVR1	-0.012551204	0
MAST3	-0.163983833	0.838661422	MAST3	-0.012530551	0
GAA	-0.079181167	0.694788036	GAA	-0.012522317	0
DGKK	-0.066674833	0.649921204	DGKK	-0.012477481	0
PGA3	-0.025471167	0.324026907	PGA3	-0.012466071	0
DBI	-0.094951167	0.739148921	DBI	-0.012464055	0
CHRM1	-0.096517167	0.743956887	CHRM1	-0.012397845	0
ERN2	-0.148574833	0.825424815	ERN2	-0.012379623	0
IFNAR2	-0.065878167	0.651448544	IFNAR2	-0.012261237	0
CYTH3	-0.0140305	0.134577618	CYTH3	-0.012220947	0
CSF2RB	-0.094960833	0.743956887	CSF2RB	-0.012197931	0
CTSG	-0.027563167	0.361776558	CTSG	-0.01217078	0
CHRND	-0.044989167	0.537115598	CHRND	-0.012144026	0
GABRA1	-0.055334833	0.603328859	GABRA1	-0.012143002	0
PDE3B	-0.153431167	0.83369213	PDE3B	-0.012120187	0
C3	-0.011057833	0.080898381	C3	-0.012075819	0
SSTR5	-0.165245833	0.845297131	SSTR5	-0.012061393	0
PCBD1	-0.037408833	0.476080363	PCBD1	-0.012057605	0
HTR1F	-0.026432833	0.351815718	HTR1F	-0.011992174	0
NEK4	-0.105403167	0.769764012	NEK4	-0.011978268	0
ROR1	-0.0632545	0.646870937	ROR1	-0.011966636	0
HNMT	-0.0423125	0.522530215	HNMT	-0.011927411	0
TPSB2	-0.019771833	0.249722434	TPSB2	-0.011913369	0
PDK1	-0.034177833	0.450225683	PDK1	-0.011845003	0
AK4	-0.077138167	0.702638495	AK4	-0.011822817	0
DLAT	-0.099960833	0.761670337	DLAT	-0.011818665	0
RAMP2	-0.0161937	0.189954583	RAMP2	-0.011681329	0
CCKAR	-0.069843167	0.682295411	CCKAR	-0.01159589	0
SLC16A2	-0.0238475	0.32820646	SLC16A2	-0.011538681	0
PINK1	-0.054963167	0.61670098	PINK1	-0.011538163	0
MAPK8IP3	-0.026032833	0.360661149	MAPK8IP3	-0.011529958	0
NR1I2	-0.056827167	0.62869519	NR1I2	-0.011454076	0
TPK1	-0.0304065	0.420277257	TPK1	-0.011446956	0
HRH2	-0.016602033	0.20469242	HRH2	-0.011437112	0
PPP1R1B	-0.083313167	0.729563688	PPP1R1B	-0.011408638	0
DPP6	-0.048850833	0.585705259	DPP6	-0.011349068	0
CKM	-0.0884755	0.745561773	CKM	-0.011282074	0
KCNJ1	-0.0186145	0.247726931	KCNJ1	-0.011280885	0
PIK3R5	-0.074800167	0.707364105	PIK3R5	-0.011246727	0
GLRX	-0.040223833	0.525984381	GLRX	-0.011223542	0
ADORA1	-0.017817833	0.23915677	ADORA1	-0.011070528	0
DUSP2	-0.041708833	0.542725272	DUSP2	-0.011070357	0
NDUFB9	-0.0749965	0.712101015	NDUFB9	-0.011058864	0
CHRNB2	-0.014911167	0.182189656	CHRNB2	-0.011026454	0
PTPRH	-0.360341167	0.932391913	PTPRH	-0.010954913	0
C1QA	-0.131309167	0.825424815	C1QA	-0.010941005	0
RIOK3	-0.0613586	0.663719512	RIOK3	-0.010922777	0
FGB	-0.056804833	0.642306653	FGB	-0.01092116	0
PRKCB	-0.0991465	0.776257108	PRKCB	-0.010905561	0
PPP2R2D	-0.058837167	0.654507612	PPP2R2D	-0.010831057	0
KAT2A	-0.045293167	0.576984007	KAT2A	-0.010817649	0
PAPOLA	-0.1246085	0.818824828	PAPOLA	-0.010817139	0
FLT3	-0.0232815	0.344189679	FLT3	-0.010784041	0
KCNMB1	-0.058349833	0.654507612	KCNMB1	-0.010741346	0
DHRS11	-0.026067167	0.390361086	DHRS11	-0.01064931	0
SCN1A	-0.0724345	0.715265152	SCN1A	-0.010541605	0
PCTP	-0.0252535	0.384536972	PCTP	-0.010481766	0
CNR2	-0.068941833	0.705787638	CNR2	-0.010432689	0
IL6R	-0.168098167	0.866936717	IL6R	-0.010424205	0
PLOD1	-0.108769833	0.802381895	PLOD1	-0.01040045	0
FCER1A	-0.036560833	0.521840784	FCER1A	-0.010327045	0
CRAT	-0.180069167	0.876958983	CRAT	-0.010267673	0
AKAP3	-0.0621915	0.683852322	AKAP3	-0.010263941	0
SCARB1	-0.190984167	0.883651572	SCARB1	-0.010259468	0
PLA2G2D	-0.110318167	0.807305951	PLA2G2D	-0.01025538	0
PRKAA2	-0.093981167	0.777882848	PRKAA2	-0.010252011	0
SMS	-0.047934833	0.611389455	SMS	-0.010242814	0
PNLIPRP2	-0.122709833	0.825424815	PNLIPRP2	-0.010224487	0
CERK	-0.041959833	0.571204049	CERK	-0.010204997	0
BMP2K	-0.107700167	0.804022386	BMP2K	-0.010202637	0
AGTR2	-0.0743725	0.729563688	AGTR2	-0.010184331	0
MST1R	-0.088563833	0.768143238	MST1R	-0.010145677	0
NR1H3	-0.1196055	0.823773642	NR1H3	-0.010069839	0
VTN	-0.0870015	0.766523476	VTN	-0.010046458	0
BDKRB2	-0.1162995	0.819649134	BDKRB2	-0.010045022	0
MTMR9	-0.018596167	0.289906432	MTMR9	-0.009999943	0
GPX6	-0.0928995	0.781137239	GPX6	-0.009965576	0
PPP1R7	-0.088291033	0.771385793	PPP1R7	-0.009952904	0
FPGS	-0.0219095	0.351815718	FPGS	-0.009940006	0
ACHE	-0.087270167	0.769764012	ACHE	-0.009917591	0
CDKN2D	-0.073345833	0.732754158	CDKN2D	-0.009904747	0
FTH1	-0.067055167	0.712101015	FTH1	-0.009887847	0
TUBA1B	-0.161060833	0.868605655	TUBA1B	-0.009853275	0
FECH	-0.035180167	0.527369308	FECH	-0.009776046	0
HBA1	-0.062022833	0.696355544	HBA1	-0.009748064	0
TRPA1	-0.0134055	0.187813095	TRPA1	-0.009736068	0
ACE2	-0.011439167	0.142773959	ACE2	-0.009670111	0
PTPN22	-0.0801625	0.758440097	PTPN22	-0.00962581	0
INPP5J	-0.023109167	0.383378559	INPP5J	-0.009622014	0
MYH7	-0.125540167	0.838661422	MYH7	-0.009592943	0
LYZ	-0.012791167	0.178054737	LYZ	-0.009586295	0
SGK2	-0.071460167	0.73435113	SGK2	-0.009582539	0
UBC	-0.107971833	0.815529611	UBC	-0.009562014	0
TXNRD1	-0.2301055	0.908818964	TXNRD1	-0.009554583	0
MAP3K3	-0.0233745	0.390361086	MAP3K3	-0.009549266	0
NDUFA10	-0.1458325	0.860266969	NDUFA10	-0.009532597	0
DAPK2	-0.019811167	0.330309292	DAPK2	-0.00953074	0
ABO	-0.0335425	0.520463325	ABO	-0.009512984	0
HBB	-0.028578833	0.465642007	HBB	-0.009486682	0
NR3C2	-0.062640167	0.705787638	NR3C2	-0.009479083	0
MAPK6	-0.071046167	0.737548518	MAPK6	-0.009392971	0
GRIA3	-0.134856167	0.851943833	GRIA3	-0.009384511	0
ACOX1	-0.0167105	0.27752388	ACOX1	-0.009302729	0
SERPINC1	-0.054285167	0.674531238	SERPINC1	-0.009282651	0
CACNB1	-0.161618833	0.876958983	CACNB1	-0.009215622	0
BCAT2	-0.0135015	0.210814687	BCAT2	-0.009128352	0
FLT3LG	-0.047240167	0.642306653	FLT3LG	-0.00908228	0
HPRT1	-0.057418167	0.694788036	HPRT1	-0.009080549	0
PFAS	-0.151779167	0.871945281	PFAS	-0.009032495	0
PPP1R21	-0.057410167	0.696355544	PPP1R21	-0.009023096	0
ASGR2	-0.190759833	0.89706122	ASGR2	-0.008999652	0
CSNK1E	-0.134130833	0.856935797	CSNK1E	-0.008993702	0
PTPRF	-0.044227167	0.627190455	PTPRF	-0.008960449	0
BST1	-0.142203167	0.865268373	BST1	-0.008937351	0
NADSYN1	-0.036394167	0.56832444	NADSYN1	-0.008931262	0
RPIA	-0.020911833	0.374188385	RPIA	-0.008927464	0
DHPS	-0.1029665	0.820473641	DHPS	-0.008848464	0
CD3D	-0.009415167	0.117034809	CD3D	-0.008771969	0
LAT	-0.170845167	0.888676496	LAT	-0.008756892	0
BRD3	-0.026976833	0.474768594	BRD3	-0.008727492	0
GABRR1	-0.031015167	0.523220116	GABRR1	-0.008725049	0
MAP3K14	-0.039735833	0.604808198	MAP3K14	-0.008677604	0
NPR2	-0.1015135	0.823773642	NPR2	-0.008546636	0
C1S	-0.019585833	0.36625978	C1S	-0.008543551	0
IL4I1	-0.104708833	0.828729473	IL4I1	-0.008542902	0
ACADSB	-0.129002833	0.858601068	ACADSB	-0.008541094	0
TRAF3IP3	-0.055887833	0.704212433	TRAF3IP3	-0.008511511	0
CLK3	-0.038754167	0.603328859	CLK3	-0.008504443	0
MB	-0.144880167	0.873615954	MB	-0.008501488	0
MAST2	-0.056331167	0.706575713	MAST2	-0.008497066	0
PCYT1B	-0.030375167	0.525984381	PCYT1B	-0.008475496	0
NTSR2	-0.060580167	0.724786764	NTSR2	-0.008468486	0
HAO2	-0.0946185	0.813883221	HAO2	-0.00846248	0
TEC	-0.0145045	0.261882096	TEC	-0.008440084	0
GOT1	-0.056374167	0.708941828	GOT1	-0.008421703	0
PXK	-0.132128833	0.863600628	PXK	-0.008414896	0
SNAP25	-0.040488833	0.619690124	SNAP25	-0.008414609	0
SGPP1	-0.042352833	0.634729516	SGPP1	-0.008360928	0
DGKI	-0.009820233	0.141047466	DGKI	-0.008353431	0
PPIF	-0.041853833	0.631709286	PPIF	-0.008349117	0
S100A11	-0.0889555	0.80566374	S100A11	-0.008348134	0
SCN2B	-0.032258167	0.551194157	SCN2B	-0.008345039	0
CHRM5	-0.058883833	0.721608077	CHRM5	-0.008343758	0
TBK1	-0.126947167	0.860266969	TBK1	-0.008298124	0
DAPK3	-0.1262595	0.860266969	DAPK3	-0.008253173	0
NCAN	-0.022108833	0.423955547	NCAN	-0.008239513	0
KRT8	-0.0829495	0.795828707	KRT8	-0.008226965	0
GALK1	-0.038028833	0.607771744	GALK1	-0.008224096	0
MTMR3	-0.1384125	0.872780546	MTMR3	-0.008179479	0
NEK6	-0.164710633	0.892028945	NEK6	-0.008173115	0
DYRK2	-0.140664833	0.87528719	DYRK2	-0.00813738	0
PYGM	-0.076226833	0.782765877	PYGM	-0.008108105	0
SLK	-0.010587833	0.173990078	SLK	-0.0080412	0
CDC14A	-0.050775167	0.694788036	CDC14A	-0.008029974	0
PGK1	-0.048114167	0.682295411	PGK1	-0.007988277	0
SOD1	-0.045086167	0.66525983	SOD1	-0.007980644	0
PFKFB3	-0.022517167	0.442627283	PFKFB3	-0.007970217	0
CHRNA7	-0.015308133	0.301661859	CHRNA7	-0.007967571	0
PSKH2	-0.0332785	0.576984007	PSKH2	-0.007948111	0
CP	-0.0205545	0.410560602	CP	-0.007946837	0
TPD52L3	-0.0069045	0.070761804	TPD52L3	-0.007941564	0
THRA	-0.023109167	0.454052425	THRA	-0.007923995	0
PLEKHA4	-0.019761833	0.399790443	PLEKHA4	-0.007868522	0
PPCDC	-0.155115167	0.890352476	PPCDC	-0.007823703	0
MTFMT	-0.044847167	0.671435188	MTFMT	-0.007758376	0
F10	-0.009927833	0.165421724	F10	-0.007757683	0
DUSP22	-0.0512195	0.705787638	DUSP22	-0.00775084	0
PPP1R13B	-0.0422625	0.656039328	PPP1R13B	-0.007737001	0
CDC42BPA	-0.150583833	0.888676496	CDC42BPA	-0.007718371	0
PRSS1	-0.012671167	0.250339394	PRSS1	-0.007621337	0
CELA2A	-0.0208995	0.433855888	CELA2A	-0.007579298	0
EPN1	-0.0350125	0.607771744	EPN1	-0.007571786	0
PIP4K2B	-0.019606167	0.412977171	PIP4K2B	-0.007530218	0
FGG	-0.0610965	0.75360265	FGG	-0.007506168	0
PHKG2	-0.0722415	0.78765748	PHKG2	-0.007488742	0
PDE3A	-0.012905167	0.263690025	PDE3A	-0.007470882	0
SPEG	-0.169965833	0.903777332	SPEG	-0.007468053	0
GUCA1A	-0.166415167	0.902097639	GUCA1A	-0.007446489	0
CLK1	-0.124450167	0.871945281	CLK1	-0.007406125	0
ACVR1C	-0.039954167	0.652977349	ACVR1C	-0.007395592	0
RPS6KA6	-0.0094575	0.165421724	RPS6KA6	-0.007390161	0
BHMT2	-0.0266795	0.528756092	BHMT2	-0.007383408	0
MMP20	-0.0302555	0.572646453	MMP20	-0.007325263	0
SERPINB6	-0.029629167	0.566887244	SERPINB6	-0.007303688	0
PPP1R3D	-0.140149833	0.887001014	PPP1R3D	-0.007298426	0
FTL	-0.0161225	0.354565037	FTL	-0.007260028	0
MTMR6	-0.045555833	0.693221832	MTMR6	-0.007249198	0
DMPK	-0.051848833	0.724786764	DMPK	-0.007247935	0
SLC25A29	-0.078608833	0.808949011	SLC25A29	-0.007238211	0
FST	-0.023381833	0.491975498	FST	-0.007202926	0
PPBP	-0.020039167	0.437602694	PPBP	-0.007192458	0
CD247	-0.157687833	0.900418385	CD247	-0.007183571	0
PPP3R1	-0.041730167	0.67298252	PPP3R1	-0.007177431	0
MAP4K5	-0.0970125	0.845297131	MAP4K5	-0.007081001	0
CSNK1G2	-0.077128833	0.810592914	CSNK1G2	-0.007033933	0
IARS2	-0.146365167	0.895383325	IARS2	-0.00702421	0
CACNA1S	-0.1147405	0.868605655	CACNA1S	-0.007019519	0
PDE8B	-0.115083833	0.870275179	PDE8B	-0.00694455	0
PRKACA	-0.0428215	0.688531103	PRKACA	-0.006940356	0
PTPN14	-0.139044833	0.892028945	PTPN14	-0.006899551	0
TAF1L	-0.037442167	0.654507612	TAF1L	-0.006892552	0
KSR1	-0.013745833	0.315772276	KSR1	-0.006881522	0
RPS6KB1	-0.0952645	0.846957794	RPS6KB1	-0.006872213	0
KLK1	-0.076534167	0.813883221	KLK1	-0.006845055	0
C17orf75	-0.016030833	0.374188385	C17orf75	-0.006843718	0
ANXA5	-0.067055167	0.790923222	ANXA5	-0.00683062	0
CERKL	-0.016582167	0.387442355	CERKL	-0.006828419	0
AGXT	-0.0100245	0.209656784	AGXT	-0.006801534	0
ATP8A1	-0.060809167	0.773008574	ATP8A1	-0.006799419	0
ACVR1B	-0.0690645	0.797465674	ACVR1B	-0.006788212	0
OXSR1	-0.018017833	0.420277257	OXSR1	-0.006783068	0
ACVRL1	-0.0453045	0.709731157	ACVRL1	-0.006746118	0
CDO1	-0.071832167	0.80566374	CDO1	-0.006741175	0
BACE1	-0.034062833	0.634729516	BACE1	-0.006724388	0
PTPN18	-0.034366833	0.637755838	PTPN18	-0.006713408	0
THNSL1	-0.009354833	0.192837808	THNSL1	-0.006686908	0
LCT	-0.0937245	0.848619137	LCT	-0.006681355	0
ACADS	-0.0563425	0.761670337	ACADS	-0.00666154	0
GBA	-0.0472555	0.726377893	GBA	-0.00656083	0
MMP8	-0.069155167	0.804022386	MMP8	-0.006551198	0
PPP1R3E	-0.028594833	0.591553212	PPP1R3E	-0.006519799	0
SDS	-0.042760167	0.704212433	SDS	-0.006512216	0
DCXR	-0.104462167	0.867771112	DCXR	-0.006434327	0
AKAP6	-0.080154833	0.832037165	AKAP6	-0.006400947	0
TRPM6	-0.0214975	0.504081179	TRPM6	-0.006395496	0
PDLIM5	-0.020749167	0.491975498	PDLIM5	-0.006391916	0
SCN2A	-0.0113515	0.279405076	SCN2A	-0.006286071	0
FARS2	-0.0778955	0.832037165	FARS2	-0.006220522	0
BMPR1A	-0.011286167	0.281294922	BMPR1A	-0.006216851	0
SLC16A3	-0.120663833	0.888676496	SLC16A3	-0.006184782	0
CTLA4	-0.084710833	0.845297131	CTLA4	-0.006183095	0
CALY	-0.151349833	0.912182107	CALY	-0.006041651	0
PTPRR	-0.007740833	0.166069339	PTPRR	-0.006035609	0
ADH1B	-0.0468615	0.743956887	ADH1B	-0.006019464	0
AK5	-0.0912735	0.861933491	AK5	-0.005889536	0
ALPK2	-0.024091167	0.569763377	ALPK2	-0.005885604	0
CAMP	-0.046978167	0.750383036	CAMP	-0.005858976	0
SLC36A1	-0.0445705	0.739148921	SLC36A1	-0.005850683	0
PI4K2B	-0.004727833	0.059940041	PI4K2B	-0.00577875	0
MAPKAPK3	-0.0389935	0.713682468	MAPKAPK3	-0.005712352	0
PKLR	-0.0956385	0.871945281	PKLR	-0.005691521	0
STK3	-0.011166167	0.309672727	STK3	-0.005684662	0
CKS2	-0.0751345	0.840319293	CKS2	-0.005676837	0
AMHR2	-0.034182233	0.682295411	AMHR2	-0.005675192	0
GNPDA1	-0.0389725	0.715265152	GNPDA1	-0.005671782	0
GUCY2C	-0.1240445	0.900418385	GUCY2C	-0.005650927	0
EIF2AK4	-0.0207975	0.535717747	EIF2AK4	-0.005637453	0
PLIN3	-0.052980833	0.782765877	PLIN3	-0.005635471	0
PTEN	-0.0333255	0.677632807	PTEN	-0.005632195	0
KCNJ11	-0.0645615	0.818824828	KCNJ11	-0.005604519	0
SLC22A6	-0.043435167	0.74475919	SLC22A6	-0.005559012	0
MKNK1	-0.0113405	0.324026907	MKNK1	-0.005550255	0
TRPV1	-0.165591833	0.927334858	TRPV1	-0.005425354	0
UQCRB	-0.1932145	0.937451698	UQCRB	-0.005419879	0
SLC25A22	-0.075690167	0.848619137	SLC25A22	-0.005395738	0
PRKACB	-0.049496833	0.781137239	PRKACB	-0.005309657	0
RAB5A	-0.011527833	0.346357704	RAB5A	-0.005308281	0
SERPINA1	-0.157481167	0.925649815	SERPINA1	-0.00528401	0
F2R	-0.010753833	0.324026907	F2R	-0.00526313	0
NRGN	-0.117197833	0.902097639	NRGN	-0.005244187	0
VAMP1	-0.108818833	0.895383325	VAMP1	-0.005222324	0
CRH	-0.0245705	0.615208782	CRH	-0.005183822	0
STK17A	-0.047420833	0.777882848	STK17A	-0.00517294	0
CD80	-0.142583167	0.920596717	CD80	-0.005123096	0
SLC25A15	-0.112973833	0.901257957	SLC25A15	-0.005100869	0
DCLK1	-0.047954833	0.782765877	DCLK1	-0.005100865	0
SLC6A7	-0.032378833	0.696355544	SLC6A7	-0.005088948	0
CA3	-0.084266833	0.870275179	CA3	-0.005084947	0
CFB	-0.0281045	0.66064314	CFB	-0.005059739	0
PAK4	-0.0344795	0.713682468	PAK4	-0.005051073	0
PHKA1	-0.0523095	0.800742275	PHKA1	-0.005048246	0
ELOVL4	-0.1200915	0.908818964	ELOVL4	-0.004986514	0
HADHA	-0.0133415	0.423955547	HADHA	-0.004972106	0
MAPK8	-0.051816833	0.802381895	MAPK8	-0.004954668	0
KCNA4	-0.008252833	0.252971035	KCNA4	-0.004926357	0
OPLAH	-0.1297615	0.916388241	OPLAH	-0.00492062	0
TUBA8	-0.007211167	0.208503496	TUBA8	-0.004909987	0
GPR18	-0.006277833	0.165421724	GPR18	-0.004905546	0
SNX3	-0.051654167	0.804022386	SNX3	-0.004893295	0
MUSK	-0.083303167	0.873615954	MUSK	-0.004888183	0
PPP2R2B	-0.038705167	0.748774855	PPP2R2B	-0.004863256	0
PPM1F	-0.083590833	0.876958983	PPM1F	-0.004766409	0
PRKCZ	-0.0489565	0.800742275	PRKCZ	-0.004724657	0
FER	-0.167399833	0.937451698	FER	-0.004695749	0
LCN9	-0.045451833	0.789289889	LCN9	-0.004670788	0
FDXR	-0.025834167	0.66064314	FDXR	-0.004651004	0
NUAK1	-0.0232415	0.633218636	NUAK1	-0.00461219	0
TNFSF13B	-0.0454195	0.791740233	TNFSF13B	-0.004606322	0
SBF2	-0.009625833	0.332420825	SBF2	-0.004604149	0
PIK3R1	-0.015330167	0.501377515	PIK3R1	-0.004596523	0
PLA2G1B	-0.035716167	0.743956887	PLA2G1B	-0.004587821	0
TPMT	-0.031119167	0.713682468	TPMT	-0.004558801	0
CD33	-0.0131565	0.451499229	CD33	-0.004543505	0
C4A	-0.0401165	0.771385793	C4A	-0.004522267	0
JAK3	-0.035200167	0.747167765	JAK3	-0.004455703	0
MYLK2	-0.012850167	0.457897439	MYLK2	-0.004359185	0
KDM5D	-0.113497167	0.915546823	KDM5D	-0.004349148	0
KIF3B	-0.104694167	0.908818964	KIF3B	-0.004347176	0
SLC25A10	-0.028684167	0.705787638	SLC25A10	-0.004340659	0
GART	-0.0138395	0.485981667	GART	-0.004337024	0
PHKA2	-0.020625833	0.61670098	PHKA2	-0.004329886	0
SNRK	-0.067508167	0.863600628	SNRK	-0.004299396	0
GCK	-0.0707725	0.870275179	GCK	-0.004270653	0
MMP11	-0.065213167	0.860266969	MMP11	-0.004262773	0
ULK3	-0.010889833	0.406951542	ULK3	-0.004252015	0
EPS8L1	-0.0452935	0.80566374	EPS8L1	-0.004250622	0
TRIM28	-0.0067495	0.234951019	TRIM28	-0.004245588	0
HS3ST1	-0.064418167	0.860266969	HS3ST1	-0.004210806	0
GNB1	-0.0037545	0.076922762	GNB1	-0.004182307	0
CDK15	-0.133578833	0.930705915	CDK15	-0.004165993	0
RAMP1	-0.067126833	0.866936717	RAMP1	-0.00416271	0
PTPDC1	-0.0090285	0.34744497	PTPDC1	-0.00414511	0
TRAPPC2	-0.024722833	0.682295411	TRAPPC2	-0.004104671	0
GP9	-0.007167833	0.268247453	GP9	-0.004096162	0
PYGL	-0.0269395	0.707364105	PYGL	-0.004050542	0
FRK	-0.019800833	0.627190455	FRK	-0.00401166	0
PRPS1L1	-0.0117675	0.456613742	PRPS1L1	-0.004006257	0
SLC1A2	-0.019635167	0.62568727	SLC1A2	-0.003998558	0
MAP3K19	-0.104750833	0.917229753	MAP3K19	-0.003930447	0
PPT1	-0.080468833	0.893705897	PPT1	-0.003927312	0
CDK3	-0.0452155	0.818824828	CDK3	-0.003925112	0
LDHAL6B	-0.011514167	0.457897439	LDHAL6B	-0.003905971	0
MAP3K13	-0.0117795	0.466939808	MAP3K13	-0.003895941	0
SEC14L3	-0.009550167	0.391532309	SEC14L3	-0.003889137	0
EPHB2	-0.018598833	0.618194762	EPHB2	-0.003884825	0
PPP1R3B	-0.125096167	0.932391913	PPP1R3B	-0.003803111	0
GSTA3	-0.103140833	0.918913053	GSTA3	-0.003787907	0
PARK7	-0.044423833	0.822123248	PARK7	-0.003778828	0
PYCR2	-0.0676985	0.880304209	PYCR2	-0.003748278	0
MMP26	-0.032042167	0.766523476	MMP26	-0.003700054	0
ARF4	-0.0692875	0.885326037	ARF4	-0.003665084	0
IDH3G	-0.009729167	0.420277257	IDH3G	-0.003662682	0
CDKN3	-0.0242365	0.707364105	CDKN3	-0.003644127	0
FNTB	-0.006000833	0.249722434	FNTB	-0.003615757	0
PPTC7	-0.028497833	0.747167765	PPTC7	-0.003607309	0
ABL2	-0.013996833	0.555452833	ABL2	-0.003574131	0
CHRNA5	-0.0356825	0.794192638	CHRNA5	-0.003570896	0
VRK2	-0.031919167	0.773008574	VRK2	-0.003569064	0
SNAP23	-0.025263167	0.723196824	SNAP23	-0.003555626	0
PDXK	-0.012479833	0.519087743	PDXK	-0.003553748	0
OXT	-0.058611167	0.870275177	OXT	-0.003536797	0
TARS2	-0.053664167	0.860266969	TARS2	-0.003507852	0
RPS6KB2	-0.063583167	0.883651572	RPS6KB2	-0.003415621	0
P2RY12	-0.0275425	0.751992304	P2RY12	-0.003409393	0
FGA	-0.0130205	0.549778175	FGA	-0.003382889	0
KRTAP5-3	-0.0195765	0.67298252	KRTAP5-3	-0.003367084	0
ENPP3	-0.053331833	0.865268373	ENPP3	-0.003351861	0
NTRK2	-0.011210433	0.50543589	NTRK2	-0.003322032	0
OAZ3	-0.090340833	0.918913053	OAZ3	-0.003317819	0
NDUFS6	-0.067170167	0.893705897	NDUFS6	-0.003278265	0
PPIG	-0.033343167	0.797465674	PPIG	-0.003277233	0
CDK13	-0.016741167	0.637755838	CDK13	-0.003270313	0
PPFIA4	-0.054937833	0.873615954	PPFIA4	-0.003223721	0
AGTR1	-0.006212833	0.304649618	AGTR1	-0.003207061	0
PDE7B	-0.0101575	0.483992539	PDE7B	-0.003201251	0
DOK1	-0.062200167	0.890352476	DOK1	-0.003137254	0
PIP5K1B	-0.071627167	0.905457455	PIP5K1B	-0.003089419	0
HCN2	-0.032528167	0.804022386	HCN2	-0.003081454	0
CXCR1	-0.0126875	0.571925033	CXCR1	-0.00307876	0
CA2	-0.0162685	0.651448544	CA2	-0.003027891	0
ROR2	-0.007647833	0.40455605	ROR2	-0.003005761	0
RPS6KA1	-0.068346167	0.903777332	RPS6KA1	-0.003003032	0
BTK	-0.037535833	0.832037165	BTK	-0.002997509	0
NADK	-0.017328833	0.67298252	NADK	-0.002980494	0
NPR1	-0.039583167	0.841977873	NPR1	-0.002956836	0
CDK14	-0.094325833	0.930705915	CDK14	-0.002941789	0
B4GALT1	-0.0704235	0.908818964	B4GALT1	-0.002924168	0
PTDSS1	-0.0150255	0.639271271	PTDSS1	-0.002919677	0
ALDH3A1	-0.055492167	0.887001014	ALDH3A1	-0.002889804	0
CES1	-0.0128625	0.603328859	CES1	-0.002822623	0
F11	-0.0273585	0.789289889	F11	-0.002811454	0
DCK	-0.009154833	0.498681551	DCK	-0.002766377	0
NDUFS8	-0.029182167	0.80566374	NDUFS8	-0.002738635	0
CACNA1B	-0.012607833	0.61074175	CACNA1B	-0.002699872	0
FBP1	-0.018396167	0.713682468	FBP1	-0.002694946	0
IRGC	-0.0209285	0.743956887	IRGC	-0.002688313	0
CHRNA2	-0.038605167	0.853607173	CHRNA2	-0.002653794	0
ME3	-0.0163865	0.69009336	ME3	-0.002639737	0
PRKCQ	-0.008632833	0.495993312	PRKCQ	-0.002628906	0
PLK3	-0.166134167	0.964474919	PLK3	-0.002609812	0
FCRL2	-0.065075833	0.912182107	FCRL2	-0.002597726	0
SEC14L4	-0.001427833	0.015342844	SEC14L4	-0.002590224	0
PNCK	-0.0040165	0.227513184	PNCK	-0.002582583	0
PGD	-0.014244167	0.659107098	PGD	-0.002578821	0
PFKM	-0.039315167	0.860266969	PFKM	-0.002569905	0
NDUFB4	-0.0303105	0.823773642	NDUFB4	-0.002551905	0
HTR1E	-0.0879565	0.935764812	HTR1E	-0.002536075	0
CPB1	-0.004991833	0.310683877	CPB1	-0.00253426	0
CDK19	-0.0425405	0.871945281	CDK19	-0.002531618	0
CA13	-0.136141167	0.959404015	CA13	-0.002450333	0
ENOPH1	-0.070531833	0.923965106	ENOPH1	-0.002422376	0
QPRT	-0.0878975	0.939138864	QPRT	-0.002396981	0
NPC1L1	-0.0638795	0.917229753	NPC1L1	-0.002396878	0
MTNR1A	-0.122105167	0.956024312	MTNR1A	-0.002384844	0
SUCNR1	-0.022176833	0.781137239	SUCNR1	-0.002378968	0
GNRHR	-0.004221167	0.278463397	GNRHR	-0.002343726	0
MTOR	-0.174051167	0.96954726	MTOR	-0.002337684	0
AURKC	-0.0171885	0.731158342	AURKC	-0.002337439	0
CHRNG	-0.021768167	0.781137239	CHRNG	-0.002335129	0
TSSK4	-0.010679167	0.609255942	TSSK4	-0.002298159	0
AATK	-0.070626833	0.929020227	AATK	-0.002258281	0
VRK1	-0.045482833	0.892028945	VRK1	-0.002256906	0
TRPM7	-0.054197833	0.908818964	TRPM7	-0.002250436	0
ACP5	-0.019239833	0.764904735	ACP5	-0.002239375	0
TK2	-0.003402833	0.220244719	TK2	-0.002235983	0
SSTR1	-0.076533833	0.935764812	SSTR1	-0.002206722	0
CANX	-0.0136055	0.688531103	CANX	-0.002205131	0
GAD1	-0.112681833	0.956024312	GAD1	-0.002200796	0
LIMK1	-0.0125435	0.669889247	LIMK1	-0.002182531	0
PRKCE	-0.0466745	0.898739576	PRKCE	-0.002164116	0
ADRA2B	-0.0608105	0.922280737	ADRA2B	-0.00213669	0
TGM2	-0.0416765	0.890352476	TGM2	-0.002102081	0
DAPK1	-0.039094167	0.885326037	DAPK1	-0.002067955	0
MAPK8IP1	-0.073465167	0.937451698	MAPK8IP1	-0.002060779	0
NNMT	-0.013023167	0.696355544	NNMT	-0.002046838	0
TYROBP	-0.1418195	0.967856332	TYROBP	-0.002012292	0
PIPOX	-0.0093255	0.609255942	PIPOX	-0.00200685	0
SLC1A5	-0.010364833	0.642306653	SLC1A5	-0.001992718	0
MAP3K11	-0.040458167	0.893705897	MAP3K11	-0.001974576	0
PTP4A2	-0.006832167	0.514288029	PTP4A2	-0.001973086	0
DUSP21	-0.009679167	0.630201468	DUSP21	-0.001940872	0
PIP5K1A	-0.107071833	0.959404015	PIP5K1A	-0.001927129	0
ADCK5	-0.0222795	0.820473641	ADCK5	-0.001914597	0
CSF1R	-0.004797833	0.399790443	CSF1R	-0.001910342	0
MYL6B	-0.042435167	0.902097639	MYL6B	-0.001898823	0
NRBP1	-0.088519167	0.952645399	NRBP1	-0.001864986	0
NEK1	-0.006805833	0.534321731	NEK1	-0.001852529	0
ACP2	-0.1755045	0.976312263	ACP2	-0.001827222	0
KCNK9	-0.0031735	0.272858701	KCNK9	-0.001790051	0
AKAP14	-0.0131515	0.732754158	AKAP14	-0.001776001	0
MBL2	-0.007040167	0.559727514	MBL2	-0.001774286	0
STK19	-0.0228095	0.837004266	STK19	-0.001762543	0
PPM1A	-0.017270167	0.794192638	PPM1A	-0.001728297	0
ACOT13	-0.022007167	0.835347833	ACOT13	-0.001719478	0
COX7A1	-0.0506863	0.925649815	COX7A1	-0.001700692	0
NDUFA2	-0.005842833	0.521840784	NDUFA2	-0.001650378	0
DPEP1	-0.066959167	0.945890188	DPEP1	-0.001617685	0
DGKQ	-0.001488167	0.088553255	DGKQ	-0.001566735	0
RXRB	-0.0800645	0.956024312	RXRB	-0.001563745	0
INPP5A	-0.0123475	0.747167765	INPP5A	-0.00156297	0
STK10	-0.0100095	0.699494448	STK10	-0.001553632	0
DUSP19	-0.053753833	0.935764811	DUSP19	-0.0015499	0
MYLK	-0.0182855	0.823773642	MYLK	-0.001539495	0
TUBB3	-0.070308167	0.950956258	TUBB3	-0.001535492	0
INS	-0.081760833	0.957714068	INS	-0.001534171	0
LGSN	-0.031124767	0.893705897	LGSN	-0.001519056	0
CDKL3	-0.0082185	0.657572492	CDKL3	-0.00149623	0
RAB9A	-0.0066025	0.600375074	RAB9A	-0.001462964	0
SLC16A8	-0.0246115	0.873615954	SLC16A8	-0.001444189	0
PPARD	-0.0651925	0.950956258	PPARD	-0.001423769	0
PAK2	-0.015254167	0.808949011	PAK2	-0.001404586	0
SIGMAR1	-0.037030167	0.917229753	SIGMAR1	-0.001389441	0
RDH5	-0.107044833	0.970665266	RDH5	-0.001384144	0
WARS2	-0.007630833	0.662180613	WARS2	-0.001366099	0
EGLN2	-0.0088015	0.704212433	EGLN2	-0.001340436	0
NDUFC1	-0.008662167	0.702638495	NDUFC1	-0.001327633	0
HLCS	-0.032379833	0.910500335	HLCS	-0.001318503	0
C8G	-0.0016055	0.159678465	C8G	-0.001279188	0
POMC	-0.012796833	0.795828707	POMC	-0.001269195	0
CHRM2	-0.001571167	0.157797945	CHRM2	-0.001259916	0
DUSP14	-0.025264833	0.892028945	DUSP14	-0.001253668	0
CA7	-0.0117875	0.784395468	CA7	-0.001243168	0
GABRA2	-0.0068045	0.662180613	GABRA2	-0.001218166	0
ALDH1L1	-0.001071167	0.074132604	ALDH1L1	-0.001210408	0
DGKG	-0.0946225	0.971238324	DGKG	-0.001199263	0
ALDH3B1	-0.004532833	0.548363988	ALDH3B1	-0.001182757	0
STK17B	-0.104051167	0.974620833	STK17B	-0.001161659	0
CLCN2	-0.0014645	0.169007221	CLCN2	-0.001130733	0
MED1	-0.070789167	0.964474919	MED1	-0.001112031	0
RYR1	-0.0123635	0.818824828	RYR1	-0.001073263	0
ATP4A	-0.009830833	0.782765877	ATP4A	-0.001045687	0
NDUFS2	-0.004347833	0.577708434	NDUFS2	-0.001036051	0
WDSUB1	-0.0063735	0.689312065	WDSUB1	-0.001029856	0
PIK3CB	-0.0070775	0.718434189	PIK3CB	-0.001016421	0
G6PC3	-0.061050833	0.962784448	G6PC3	-0.001005564	0
FLT1	-0.001401167	0.197960608	FLT1	-0.00098561	0
GK	-0.029688833	0.929020227	GK	-0.000949295	0
NRK	-0.0090705	0.786026005	NRK	-0.000948439	0
LIPA	-0.004771167	0.636241918	LIPA	-0.000936951	0
ALOX5	-0.002119833	0.36233507	ALOX5	-0.000934613	0
SPHKAP	-0.007099167	0.742353111	SPHKAP	-0.000918557	0
TRAPPC6B	-0.101462167	0.979695434	TRAPPC6B	-0.000903918	0
VRK3	-0.1107585	0.98138716	VRK3	-0.000903748	0
ITPA	-0.006202167	0.715265152	ITPA	-0.00090262	0
CYP4A11	-0.0147445	0.868605655	CYP4A11	-0.000902029	0
CIT	-0.056629167	0.964474919	CIT	-0.000889591	0
COMTD1	-0.051533167	0.961094144	COMTD1	-0.000888126	0
ADRA1B	-0.012364833	0.851943833	ADRA1B	-0.000860457	0
TBXAS1	-0.0763575	0.974620833	TBXAS1	-0.000852479	0
CYC1	-0.002087833	0.392705663	CYC1	-0.00084752	0
INPPL1	-0.0338615	0.944201973	INPPL1	-0.00084434	0
PKN2	-0.015221167	0.887001014	PKN2	-0.000792656	0
ITPKB	-0.0153765	0.890352476	ITPKB	-0.00077556	0
CHRNA4	-0.0013045	0.258291982	CHRNA4	-0.000766901	0
MCFD2	-0.008188167	0.810592914	MCFD2	-0.000746738	0
CFTR	-0.0038255	0.643826592	CFTR	-0.000731555	0
SCN4A	-0.003216833	0.600375074	SCN4A	-0.000712777	0
CMPK1	-0.006217833	0.768143238	CMPK1	-0.000712301	0
S100A2	-0.0087225	0.830382943	S100A2	-0.000704094	0
ILK	-0.131934833	0.988154826	ILK	-0.000682763	0
PDE7A	-0.056360167	0.972929518	PDE7A	-0.000671735	0
MTTP	-0.006955833	0.800742275	MTTP	-0.000671288	0
RNASE2	-0.058804833	0.974620833	RNASE2	-0.000656515	0
PTK6	-0.001821833	0.4451519	PTK6	-0.000640359	0
ESD	-0.031145167	0.954334753	ESD	-0.000632224	0
GRIN1	-0.0068165	0.810592914	GRIN1	-0.000621646	0
MYLK4	-0.0054235	0.769764012	MYLK4	-0.00061634	0
EPHA7	-0.066818167	0.979695434	EPHA7	-0.000595277	0
SLC12A5	-0.019522833	0.934078214	SLC12A5	-0.000578203	0
MMP17	-0.013727167	0.910500335	MMP17	-0.000558969	0
KCNH6	-0.0455245	0.972929518	KCNH6	-0.000542589	0
MARK4	-0.003994167	0.732754158	MARK4	-0.000539379	0
SCN4B	-0.016561833	0.930705915	SCN4B	-0.000516523	0
LIMK2	-0.004573833	0.776257108	LIMK2	-0.000503096	0
OXTR	-0.027678167	0.959404015	OXTR	-0.000498165	0
STYK1	-0.0104635	0.89706122	STYK1	-0.000493646	0
EPHA3	-0.0126875	0.915546823	EPHA3	-0.000486178	0
MAP4K3	-0.002537833	0.643826592	MAP4K3	-0.000485313	0
KCNMB2	-0.0030585	0.694788036	KCNMB2	-0.000483695	0
PTPRB	-0.0462275	0.976312263	PTPRB	-0.000481286	0
AKAP7	-0.053218833	0.979695434	AKAP7	-0.000474122	0
HSD17B11	-0.0038825	0.760054694	HSD17B11	-0.00046262	0
CAT	-0.0223425	0.954334753	CAT	-0.000453536	0
MAP3K1	-0.015685833	0.935764812	MAP3K1	-0.000452274	0
TRIB1	-0.203829833	0.994923345	TRIB1	-0.000450541	0
HCK	-0.0019115	0.591553212	HCK	-0.000435834	0
RYK	-0.027454167	0.964474919	RYK	-0.000431279	0
IL5	-0.0005745	0.185689478	IL5	-0.000420082	0
ACP1	-0.0507335	0.98138716	ACP1	-0.000413967	0
RIPK1	-0.0009085	0.356221125	RIPK1	-0.000407263	0
XYLB	-0.004836833	0.823773642	XYLB	-0.000407223	0
HTR2C	-0.0067055	0.870275179	HTR2C	-0.000404633	0
MAST4	-0.027358833	0.967856332	MAST4	-0.000388197	0
UGT3A1	-0.1257295	0.993231162	UGT3A1	-0.00037086	0
GATM	-0.040365833	0.979695434	GATM	-0.000359616	0
GABRB1	-0.0388805	0.979695434	GABRB1	-0.000346383	0
NMNAT3	-0.0020505	0.679185648	NMNAT3	-0.000344508	0
PPP3CC	-0.007294167	0.89706122	PPP3CC	-0.000344124	0
DTYMK	-0.008668167	0.915546823	DTYMK	-0.000332159	0
GLYAT	-0.005208167	0.863600628	GLYAT	-0.000331693	0
PPP1R3F	-0.084829833	0.991539009	PPP1R3F	-0.000313039	0
TPTE	-0.066943167	0.989846895	TPTE	-0.00029669	0
GLRA2	-0.025668833	0.975466534	GLRA2	-0.000276906	0
CFL1	-0.031009167	0.98138716	CFL1	-0.000253023	0
RLBP1	-0.015684167	0.964474919	RLBP1	-0.000246384	0
AKAP9	-0.000646833	0.45277481	AKAP9	-0.000222587	0
MYO3B	-0.000658833	0.498681551	MYO3B	-0.000199084	0
PPA1	-0.006501167	0.934078214	PPA1	-0.000192543	0
STK31	-0.001317833	0.721608077	STK31	-0.000186735	0
TRIM33	-0.000564167	0.514972288	TRIM33	-0.000162602	0
LTK	-0.0008545	0.658339614	LTK	-0.000155134	0
CDC42BPG	-0.051970833	0.993231162	CDC42BPG	-0.000153296	0
PPP1R14D	-0.001980167	0.865268373	PPP1R14D	-0.000124452	0
ACACB	-0.000269833	0.399790443	ACACB	-0.000107439	0
TNFSF11	-0.047132833	0.994923345	TNFSF11	-0.000104181	0
RNASE4	-0.0001445	0.213144353	RNASE4	-9.70E-05	0
SOAT1	-0.042957167	0.994923345	SOAT1	-9.50E-05	0
ALLC	-0.000267833	0.524601316	ALLC	-7.50E-05	0
FABP6	-8.45E-05	0.170656139	FABP6	-6.49E-05	0
DLD	-0.0021505	0.961094144	DLD	-3.71E-05	0
SCN3A	-0.021249833	0.99661555	SCN3A	-3.13E-05	0
FGR	-0.001133833	0.991539009	FGR	-4.18E-06	0
GLP1R	-0.1201515	1	GLP1R	0	0
CUBN	0.0541014	1	CUBN	0	0
MTMR12	8.35E-05	0.853607173	MTMR12	5.74E-06	0
GALNT1	2.82E-05	0.558300849	GALNT1	7.13E-06	0
SIGLEC7	0.000174833	0.795828707	SIGLEC7	1.73E-05	0
DUSP23	0.0136805	0.99661555	DUSP23	2.01E-05	0
PPP2R2C	0.0003975	0.881977627	PPP2R2C	2.17E-05	0
HTR2B	0.001388167	0.956024312	HTR2B	2.71E-05	0
SLC22A11	0.001799833	0.964474919	SLC22A11	2.83E-05	0
EPHA4	0.002542833	0.972929518	EPHA4	3.03E-05	0
PTGFR	0.0005985	0.846957794	PTGFR	4.32E-05	0
ENO3	0.0005015	0.817176816	ENO3	4.40E-05	0
TUB	0.001761833	0.940826304	TUB	4.67E-05	0
CPO	0.001984167	0.940826304	CPO	5.26E-05	0
ENPEP	0.043644833	0.995769445	ENPEP	8.04E-05	0
CHRNB1	0.006369167	0.96954726	CHRNB1	8.55E-05	0
STK16	0.048275833	0.994923345	STK16	0.000106708	0
PIP4K2A	0.032676833	0.991539009	PIP4K2A	0.000120584	0
PRLR	0.000718167	0.676081335	PRLR	0.000122089	0
CASK	0.0079185	0.961094144	CASK	0.000136468	0
OGFOD2	0.018882167	0.98307897	OGFOD2	0.000139947	0
KALRN	0.0026785	0.885326037	KALRN	0.000141684	0
PTPN11	0.000273167	0.27193214	PTPN11	0.000154487	0
PTK2B	0.0009385	0.639271271	PTK2B	0.000182364	0
LHCGR	0.002963833	0.861933491	LHCGR	0.000191245	0
SLC12A1	0.001350833	0.705787638	SLC12A1	0.000204416	0
DCLK3	0.012651833	0.959404015	DCLK3	0.000227714	0
CTSS	0.0654979	0.991539009	CTSS	0.0002417	0
NEK5	0.031176833	0.979695434	NEK5	0.000277752	0
CHRNB4	0.024034833	0.972929518	CHRNB4	0.000286462	0
PLCL1	0.000492167	0.256509779	PLCL1	0.000290819	0
CA11	0.0059245	0.890352476	CA11	0.00029882	0
PTPN13	0.022585167	0.96954726	PTPN13	0.000303342	0
PLK2	0.028556833	0.974620833	PLK2	0.000318817	0
CNKSR1	0.002110167	0.686970174	CNKSR1	0.000344088	0
TYR	0.013665833	0.94251401	TYR	0.000351378	0
SORD	0.0330055	0.972929518	SORD	0.00039338	0
EIF2AK3	0.0044215	0.806484738	EIF2AK3	0.000412985	0
CLPS	0.0299075	0.967856332	CLPS	0.000424361	0
PREP	0.001322167	0.469541417	PREP	0.000434102	0
PRKAG1	0.001529167	0.513604246	PRKAG1	0.000442497	0
GRIK2	0.0203935	0.950956258	GRIK2	0.000445383	0
SLC6A2	0.002904833	0.686970174	SLC6A2	0.000473668	0
LGALS2	0.013335833	0.920596717	LGALS2	0.000479164	0
GRK6	0.037319167	0.96954726	GRK6	0.000501234	0
CYP3A5	0.0378735	0.96616555	CYP3A5	0.00056615	0
PTH	0.017361167	0.920596717	PTH	0.000623797	0
RIPK3	0.058646167	0.974620833	RIPK3	0.000654744	0
HADH	0.000938833	0.198700489	HADH	0.000658874	0
ADH4	0.035222833	0.957714068	ADH4	0.000660926	0
S100B	0.023445833	0.935764812	S100B	0.000676021	0
GAD2	0.003433167	0.630201468	GAD2	0.000688421	0
RAB8B	0.010141833	0.850281152	RAB8B	0.000714365	0
GAK	0.036749167	0.956024312	GAK	0.00071775	0
GCDH	0.045519833	0.962784448	GCDH	0.000749754	0
KCNJ8	0.0024755	0.493312826	KCNJ8	0.000759675	0
IDH3B	0.006419833	0.75360265	IDH3B	0.000788725	0
PSTPIP1	0.0043865	0.66064314	PSTPIP1	0.000789715	0
DGKE	0.009918833	0.832037165	DGKE	0.000792091	0
STK33	0.021726167	0.918913053	STK33	0.000797906	0
PKIA	0.000538833	0.03287382	PKIA	0.000799171	0
ARF1	0.2204705	0.991539009	ARF1	0.000813579	0
PPM1G	0.0706575	0.972929518	PPM1G	0.00084214	0
DGKH	0.014010833	0.865268373	DGKH	0.000880569	0
AKR1A1	0.025918833	0.923965106	AKR1A1	0.000890168	0
REG1A	0.030989833	0.935764812	REG1A	0.000893539	0
PPP2R5B	0.004429167	0.62568727	PPP2R5B	0.000901967	0
ENPP2	0.0065985	0.729563688	ENPP2	0.000903577	0
CHRM4	0.020351167	0.89706122	CHRM4	0.000960126	0
CLPX	0.0437645	0.949267338	CLPX	0.000989579	0
INPP5F	0.014286	0.851943833	INPP5F	0.000994149	0
GABRG1	0.009422167	0.781137239	GABRG1	0.001010741	0
NDUFA12	0.015934167	0.863600628	NDUFA12	0.0010148	0
ALPL	0.014419167	0.850281152	ALPL	0.001015649	0
DGKB	0.001312167	0.168023627	DGKB	0.001016443	0
RDX	0.020841833	0.887001014	RDX	0.001085357	0
VAMP2	0.014862167	0.843637155	VAMP2	0.001097486	0
KCNH2	0.0154885	0.848619137	KCNH2	0.001104131	0
PASK	0.038739833	0.935764812	PASK	0.001116997	0
PPM1L	0.003340833	0.461760657	PPM1L	0.001121127	0
DPH5	0.002825833	0.393881146	DPH5	0.001143431	0
KDR	0.0082235	0.721608077	KDR	0.001165259	0
SLC22A5	0.026660167	0.898739576	SLC22A5	0.001236129	0
NME3	0.0027155	0.343108922	NME3	0.001261534	0
TACR1	0.0230285	0.880304209	TACR1	0.001275024	0
GLUL	0.0127085	0.792557474	GLUL	0.001283168	0
ME2	0.1478645	0.979695434	ME2	0.001317312	0
GRIN3B	0.037058833	0.920596717	GRIN3B	0.001331545	0
IKBKB	0.0436225	0.929020227	IKBKB	0.001394822	0
GALK2	0.039700833	0.922280737	GALK2	0.001394963	0
SFTPA1	0.064813833	0.949267338	SFTPA1	0.001465536	0
PTS	0.023710833	0.863600628	PTS	0.001510073	0
LAP3	0.034169167	0.902097639	LAP3	0.001528949	0
AKR1B1	0.0165925	0.80566374	AKR1B1	0.001557143	0
GABRQ	0.027386833	0.87528719	GABRQ	0.001584313	0
GLS	0.013712167	0.764904735	GLS	0.001595995	0
EN2	0.084588167	0.956024312	EN2	0.001652097	0
SPTLC1	0.0251025	0.858601068	SPTLC1	0.001662001	0
PMP2	0.009691167	0.658339614	PMP2	0.001759431	0
AKAP12	0.068634167	0.94251401	AKAP12	0.001764734	0
DBH	0.004603833	0.410560602	DBH	0.001779947	0
CROT	0.019933167	0.812237653	CROT	0.001800301	0
GLYATL1	0.0049075	0.426418166	GLYATL1	0.001816581	0
CDC14B	0.015425833	0.761670337	CDC14B	0.001823842	0
HSD17B10	0.1637635	0.974620833	HSD17B10	0.001828306	0
PLOD3	0.044977167	0.907138002	PLOD3	0.001903732	0
MAP3K5	0.032918167	0.87528719	MAP3K5	0.001904297	0
GIT2	0.052536833	0.915546823	GIT2	0.002013182	0
ITK	0.099640833	0.954334753	ITK	0.002022635	0
PRKCD	0.017048167	0.756826553	PRKCD	0.00206289	0
CDK6	0.004992167	0.385697523	CDK6	0.002065525	0
ELSPBP1	0.020833167	0.78765748	ELSPBP1	0.00215962	0
SLC7A8	0.023411167	0.808127374	SLC7A8	0.002166005	0
CDK5	0.001952167	0.076922762	CDK5	0.002174607	0
AADACL2	0.005028833	0.365135738	AADACL2	0.002200344	0
CDKN1B	0.037024833	0.871945281	CDKN1B	0.002203376	0
CALR	0.0107428	0.619690124	CALR	0.002232627	0
PPP1CC	0.0584855	0.9147055	PPP1CC	0.002264483	0
P4HB	0.003399167	0.212365742	P4HB	0.002287352	0
PLEKHA1	0.0274175	0.824599131	PLEKHA1	0.002296411	0
PSPH	0.054457167	0.907138002	PSPH	0.002304989	0
VWF	0.013092833	0.666030519	VWF	0.002310962	0
HRH4	0.0526355	0.903777332	HRH4	0.002312728	0
NEK9	0.013531833	0.674531238	NEK9	0.002313916	0
IDH3A	0.0142555	0.683852322	IDH3A	0.002352695	0
CHRNA6	0.0104465	0.59008871	CHRNA6	0.002393112	0
GUSB	0.054809833	0.903777332	GUSB	0.002408265	0
MARK1	0.0263145	0.804022386	MARK1	0.002492822	0
SLC19A2	0.053919167	0.898739576	SLC19A2	0.002500023	0
CTSL	0.003660167	0.206972939	CTSL	0.00250387	0
UHMK1	0.013782833	0.657572492	UHMK1	0.002509253	0
TYK2	0.009504167	0.541320121	TYK2	0.002533296	0
SAR1B	0.023248167	0.777882848	SAR1B	0.002536045	0
COX8A	0.001798833	0.03547731	COX8A	0.002608397	0
ITPKC	0.027869167	0.80566374	ITPKC	0.002615415	0
LIPF	0.016550833	0.693221832	LIPF	0.002633697	0
GABRB3	0.014925167	0.664489493	GABRB3	0.002649394	0
UCK1	0.0052995	0.313730386	UCK1	0.002667998	0
FGFR2	0.0116695	0.584247475	FGFR2	0.002723698	0
IRAK3	0.033746167	0.830382943	IRAK3	0.002724044	0
SCYL1	0.004985133	0.284145925	SCYL1	0.002724169	0
CACNB3	0.003360167	0.152865276	CACNB3	0.002740858	0
FASTK	0.0024855	0.077990893	FASTK	0.002753825	0
EPHB4	0.003181167	0.135964224	EPHB4	0.002756721	0
AVPR1A	0.010530833	0.5469516	AVPR1A	0.002759616	0
CASP7	0.0770135	0.920596717	CASP7	0.00276714	0
AKAP13	0.039292833	0.850281152	AKAP13	0.002767687	0
OPRD1	0.052906833	0.88448874	OPRD1	0.002820341	0
OTC	0.0172745	0.685410578	OTC	0.002833868	0
CDK17	0.006180167	0.346357704	CDK17	0.002845813	0
CDK5R2	0.006211167	0.34744497	CDK5R2	0.002851633	0
PRKAB1	0.0074565	0.414188609	PRKAB1	0.002854362	0
PIP4K2C	0.076576833	0.917229753	PIP4K2C	0.002873306	0
ANXA2	0.014585833	0.634729516	ANXA2	0.002879408	0
DUSP15	0.0112615	0.545541016	DUSP15	0.002963718	0
CRYBB1	0.006150833	0.318851437	CRYBB1	0.003053345	0
DCPS	0.0553135	0.880304209	DCPS	0.003062555	0
NISCH	0.084197167	0.918913053	NISCH	0.00309219	0
FPR1	0.0442435	0.850281152	FPR1	0.003116399	0
ALPK1	0.023807233	0.739148921	ALPK1	0.003125129	0
GPX8	0.0088615	0.443888567	GPX8	0.003125682	0
JAK1	0.043262833	0.845297131	JAK1	0.00315778	0
AURKAIP1	0.012208833	0.5469516	AURKAIP1	0.003199338	0
LTA4H	0.0277285	0.764904735	LTA4H	0.003227394	0
FLT4	0.019535833	0.682295411	FLT4	0.003243487	0
PECR	0.019388167	0.674531238	PECR	0.003315336	0
HSD17B8	0.029235833	0.769764012	HSD17B8	0.00332243	0
PTPN7	0.023707833	0.72002053	PTPN7	0.003382044	0
GRK4	0.005752167	0.254736133	GRK4	0.003416266	0
CAMK2A	0.0186495	0.652977349	CAMK2A	0.003452058	0
PTPN6	0.1053895	0.927334858	PTPN6	0.00345292	0
CDK20	0.078067167	0.900418385	CDK20	0.0035564	0
ETFDH	0.014464167	0.566887244	ETFDH	0.003565465	0
ACSS2	0.0674165	0.885326037	ACSS2	0.003566115	0
RBP3	0.026517833	0.732754158	RBP3	0.003581014	0
PITPNA	0.009985167	0.436351695	PITPNA	0.003596291	0
GCGR	0.053718833	0.855271163	GCGR	0.003647303	0
CACNA2D2	0.008178833	0.357327888	CACNA2D2	0.003655391	0
MMP21	0.032632167	0.769764012	MMP21	0.003708398	0
AKT3	0.074478167	0.890352476	AKT3	0.003756532	0
GLRA3	0.014805833	0.55403149	GLRA3	0.003797186	0
MS4A2	0.040870833	0.807305951	MS4A2	0.003799428	0
MR1	0.024666167	0.700279978	MR1	0.003816554	0
SFTPD	0.008191167	0.342030336	SFTPD	0.003816554	0
MAGI3	0.060817833	0.865268373	MAGI3	0.00382235	0
IGF1R	0.0280505	0.729563688	IGF1R	0.003841145	0
ADCK1	0.0789035	0.893705897	ADCK1	0.003850915	0
SLC2A2	0.028243367	0.724786764	SLC2A2	0.003948133	0
PTGR1	0.0050855	0.16671886	PTGR1	0.003956597	0
ITPKA	0.0277345	0.716849061	ITPKA	0.00400964	0
HAO1	0.0715495	0.878631325	HAO1	0.004020604	0
TFF2	0.0135915	0.504081179	TFF2	0.004043465	0
PPME1	0.046581833	0.818824828	PPME1	0.004043722	0
PTPRO	0.0322075	0.747167765	PTPRO	0.004076886	0
ADAMTS5	0.0594045	0.853607173	ADAMTS5	0.004083581	0
MMP13	0.057430833	0.848619137	MMP13	0.004094082	0
MAP3K15	0.099608833	0.909659599	MAP3K15	0.004096024	0
HTR7	0.008574833	0.332420825	HTR7	0.004101444	0
TLL2	0.0194535	0.615208782	TLL2	0.00410425	0
GRK7	0.025217833	0.686970174	GRK7	0.004112073	0
PGAM2	0.013939167	0.506792515	PGAM2	0.004114421	0
MAP2K6	0.060852833	0.851943833	MAP2K6	0.00423469	0
EIF2AK2	0.013247167	0.477394115	EIF2AK2	0.004253969	0
MTMR1	0.011151833	0.414795113	MTMR1	0.004261856	0
PTGIS	0.013691167	0.487975211	PTGIS	0.004266198	0
STK35	0.0188945	0.594487213	STK35	0.004267464	0
MAPK14	0.033508833	0.743956887	MAPK14	0.004304284	0
KCNJ5	0.012472167	0.448954174	KCNJ5	0.004337794	0
PROS1	0.052166833	0.824599131	PROS1	0.004369344	0
GNAT1	0.0678825	0.861933491	GNAT1	0.004380203	0
RET	0.0474075	0.80566374	RET	0.004449013	0
SLC5A6	0.0525915	0.822123248	SLC5A6	0.004473594	0
SDSL	0.004362167	0.093834697	SDSL	0.004482722	0
PDHB	0.048302833	0.80566374	PDHB	0.004533036	0
SCYL2	0.037099833	0.75360265	SCYL2	0.004557996	0
WNK2	0.0302225	0.704212433	WNK2	0.004602775	0
SDHA	0.0397535	0.764904735	SDHA	0.004627015	0
INPP1	0.0263165	0.66064314	INPP1	0.00473784	0
BEGAIN	0.041193833	0.766523476	BEGAIN	0.004756839	0
MCCC2	0.027674833	0.672208679	MCCC2	0.004773795	0
F9	0.046161167	0.784395468	F9	0.004868384	0
F2	0.056085833	0.818824828	F2	0.004868755	0
KSR2	0.051314167	0.802381895	KSR2	0.004906603	0
DECR1	0.009821167	0.310683877	DECR1	0.004986023	0
ACVR2A	0.035399833	0.72002053	ACVR2A	0.005049967	0
MGAT1	0.038904167	0.739148921	MGAT1	0.005106874	0
DCTD	0.023065833	0.594487213	DCTD	0.005209591	0
RORA	0.0364785	0.718434189	RORA	0.005238787	0
CD3E	0.0272555	0.642306653	CD3E	0.005240076	0
TP53RK	0.027758833	0.645348022	TP53RK	0.005279897	0
CA9	0.042364167	0.750383036	CA9	0.005283531	0
ULK1	0.0469375	0.769764012	ULK1	0.00533409	0
GRM4	0.0786155	0.855271163	GRM4	0.005337691	0
TNK1	0.0308345	0.666801563	TNK1	0.005426977	0
PPP1CA	0.0211855	0.55403149	PPP1CA	0.005433351	0
HNF4G	0.013119167	0.383378559	HNF4G	0.005462456	0
DNPEP	0.013594833	0.388025036	DNPEP	0.005589383	0
SLC16A4	0.0731705	0.838661422	SLC16A4	0.005591202	0
MAPK8IP2	0.0166855	0.461760657	MAPK8IP2	0.005599371	0
PKM	0.041730833	0.732754158	PKM	0.005635403	0
PPP1R42	0.020789167	0.53014473	PPP1R42	0.00572961	0
MPRIP	0.013832167	0.383378559	MPRIP	0.005759329	0
GK5	0.0137935	0.382222286	GK5	0.005761324	0
FGFR3	0.026834833	0.609255942	FGFR3	0.005774862	0
CDKN2A	0.0138915	0.381068154	CDKN2A	0.005820502	0
ATM	0.018395833	0.481347249	ATM	0.005841441	0
HTR3A	0.038939833	0.707364105	HTR3A	0.005854876	0
SCN1B	0.009166167	0.228331224	SCN1B	0.005879497	0
GKAP1	0.037441833	0.696355544	GKAP1	0.005884694	0
NQO1	0.023292167	0.555452833	NQO1	0.00594772	0
MTMR4	0.0182625	0.469541417	MTMR4	0.005996055	0
PICK1	0.044728833	0.73435113	PICK1	0.005997968	0
STRADA	0.033537167	0.662180613	STRADA	0.006003942	0
GSTA5	0.021948167	0.531535219	GSTA5	0.006024068	0
RDH13	0.019122167	0.482668909	RDH13	0.00604931	0
HIF1AN	0.011938833	0.306652334	HIF1AN	0.006128845	0
TESK2	0.023602833	0.548363988	TESK2	0.006158713	0
HIPK2	0.0171171	0.430127693	HIPK2	0.00627175	0
PHKG1	0.045533833	0.727970203	PHKG1	0.006278496	0
OPRL1	0.0302475	0.618194762	OPRL1	0.006317937	0
HLA-A	0.0652275	0.799103533	HLA-A	0.00635296	0
KCNJ3	0.0109255	0.25739981	KCNJ3	0.0064394	0
TPTE2	0.0551735	0.763287019	TPTE2	0.00647252	0
ARL5B	0.017672167	0.428889107	ARL5B	0.00649726	0
PRKCG	0.078812167	0.827076762	PRKCG	0.006498393	0
HPGDS	0.037302167	0.666801563	HPGDS	0.006565308	0
PPEF1	0.0131065	0.314750243	PPEF1	0.006579908	0
SMPD1	0.062838167	0.782765877	SMPD1	0.006683977	0
CTSV	0.0327035	0.624185639	CTSV	0.006693956	0
CHRNB3	0.0109875	0.242559397	CHRNB3	0.006759311	0
GABRR3	0.008114167	0.143933935	GABRR3	0.006830804	0
SLC7A1	0.035511833	0.639271271	SLC7A1	0.006900475	0
SPINK6	0.015600167	0.360661149	SPINK6	0.006909324	0
MYH14	0.010548833	0.220244719	MYH14	0.00693158	0
SLC6A14	0.0529495	0.739148921	SLC6A14	0.006950578	0
RTCA	0.038342167	0.655273288	RTCA	0.00703876	0
BDH1	0.029260833	0.572646453	BDH1	0.007084441	0
ADRB1	0.030610167	0.579884285	ADRB1	0.007244161	0
CHKA	0.074303167	0.797465674	CHKA	0.00730311	0
OPRM1	0.0419325	0.668344703	OPRM1	0.007338166	0
MAGI2	0.009588833	0.167370288	MAGI2	0.007444019	0
IMPA1	0.0219865	0.457897439	IMPA1	0.00745852	0
PTPRE	0.036046167	0.619690124	PTPRE	0.00749131	0
PIK3R2	0.040956833	0.654507612	PIK3R2	0.007539551	0
CLPB	0.048687833	0.699494448	CLPB	0.007557118	0
PIK3C2G	0.010130467	0.173319427	PIK3C2G	0.007710833	0
CYP2D6	0.092771833	0.825424815	CYP2D6	0.007729979	0
FSHR	0.012632167	0.243415347	FSHR	0.007751755	0
DUSP6	0.0149055	0.300670288	DUSP6	0.007779322	0
SLC16A7	0.0615635	0.747167765	SLC16A7	0.007792823	0
PTGER2	0.035983167	0.606289161	PTGER2	0.007819869	0
GPX3	0.026450167	0.500028569	GPX3	0.007961637	0
TNNC1	0.033306833	0.574090583	TNNC1	0.008027599	0
G6PC2	0.034372833	0.581336983	G6PC2	0.008097279	0
CSNK2A1	0.032515167	0.562586138	CSNK2A1	0.008122645	0
CHRNA3	0.022655167	0.433855888	CHRNA3	0.008215998	0
EPHB3	0.020247167	0.392705663	EPHB3	0.00821899	0
COX6A2	0.018658833	0.36233507	COX6A2	0.008226486	0
NLK	0.0208685	0.402169013	NLK	0.008255399	0
UROD	0.030885833	0.537115598	UROD	0.008337082	0
CEACAM1	0.0083155	0.098066864	CEACAM1	0.008385996	0
AKAP1	0.0248455	0.456613742	AKAP1	0.008458676	0
MTMR8	0.028533167	0.494652098	MTMR8	0.008722593	0
GSK3A	0.046176833	0.645348022	GSK3A	0.008783112	0
IRAK1BP1	0.047593167	0.652977349	IRAK1BP1	0.008809585	0
NRBP2	0.075858833	0.764904735	NRBP2	0.008829411	0
CAMK2N1	0.049491167	0.662180613	CAMK2N1	0.008860084	0
MKNK2	0.041530833	0.609255942	MKNK2	0.008937445	0
CBR1	0.091458833	0.797465674	CBR1	0.008989306	0
NMNAT1	0.0744435	0.756826553	NMNAT1	0.009007934	0
TNK2	0.042357833	0.612229162	TNK2	0.009025861	0
FADS1	0.019217167	0.338807608	FADS1	0.009032969	0
LCTL	0.008443833	0.084655843	LCTL	0.009054686	0
NEU2	0.0228998	0.400978669	NEU2	0.009088444	0
SUCLA2	0.0412655	0.595956703	SUCLA2	0.009275877	0
QPCT	0.094546833	0.797465674	QPCT	0.009292819	0
CAMK2G	0.010448833	0.126749864	CAMK2G	0.009373152	0
PSAT1	0.031077167	0.497336464	PSAT1	0.009427249	0
RARRES1	0.0355525	0.542725272	RARRES1	0.009436343	0
CDK10	0.009912167	0.110731583	CDK10	0.00947334	0
NDUFV3	0.0447755	0.612229162	NDUFV3	0.009541032	0
DHRS4L2	0.039091167	0.569763377	DHRS4L2	0.009550186	0
HSD17B6	0.018288833	0.296725746	HSD17B6	0.009650007	0
APOE	0.033963167	0.519087743	APOE	0.009671325	0
PDE11A	0.0140885	0.203936322	PDE11A	0.009728186	0
PAH	0.016261833	0.249466443	PAH	0.009805688	0
GABRE	0.0206355	0.333479854	GABRE	0.009841697	0
B2M	0.037056167	0.541320121	B2M	0.009877167	0
CLK2	0.020807833	0.331363971	CLK2	0.009981408	0
CACNA1C	0.0111555	0.126749864	CACNA1C	0.010007069	0
GIT1	0.0146905	0.206972939	GIT1	0.010049572	0
SRPK2	0.010980167	0.119532853	SRPK2	0.010129343	0
LPL	0.060113833	0.677632807	LPL	0.010159573	0
INSR	0.064218833	0.691656938	INSR	0.01028203	0
GSS	0.025238833	0.390361086	GSS	0.010310908	0
PARP15	0.011592167	0.127278071	PARP15	0.010377846	0
SIGLEC1	0.0256065	0.391532309	SIGLEC1	0.010427796	0
TUBA4A	0.016928833	0.234116192	TUBA4A	0.01067479	0
PRKCI	0.027506967	0.403361474	PRKCI	0.010846151	0
OGFOD1	0.016341167	0.216279403	OGFOD1	0.010866628	0
F7	0.035071167	0.489306687	F7	0.010886751	0
PDXP	0.072613167	0.705787638	PDXP	0.010988257	0
GADL1	0.012902167	0.134854062	GADL1	0.011226639	0
NME4	0.063882167	0.666801563	NME4	0.011243478	0
FTCD	0.087611167	0.743956887	FTCD	0.01125385	0
MAP4K2	0.019156833	0.254736133	MAP4K2	0.011377424	0
KIT	0.014662167	0.16671886	KIT	0.01140739	0
DHRS4	0.0656835	0.668344703	DHRS4	0.011494579	0
GLA	0.0128655	0.123616377	GLA	0.011680896	0
SIK2	0.057093167	0.624185639	SIK2	0.011686185	0
GHRHR	0.021756167	0.288940927	GHRHR	0.011730728	0
MSRA	0.023280833	0.312712706	MSRA	0.011753433	0
HTR1B	0.053929833	0.604808198	HTR1B	0.011777323	0
KCNQ1	0.0221715	0.293790154	KCNQ1	0.011794412	0
TST	0.021890833	0.288940927	TST	0.011803339	0
AK7	0.0728445	0.688531103	AK7	0.011806377	0
TMPRSS15	0.0518225	0.591553212	TMPRSS15	0.01181585	0
GLIPR2	0.042670167	0.527369308	GLIPR2	0.011857406	0
PHOSPHO1	0.028850167	0.383378559	PHOSPHO1	0.012012407	0
PROZ	0.052183667	0.587903097	PROZ	0.012038472	0
ILKAP	0.0398625	0.498681551	ILKAP	0.012045519	0
TTN	0.079008167	0.701065832	TTN	0.012186314	0
PSAP	0.0243921	0.315772276	PSAP	0.01221132	0
CSNK1G3	0.0082755	0.031508723	CSNK1G3	0.012426236	0
SPIRE2	0.022762167	0.284145925	SPIRE2	0.012438581	0
STK40	0.054215167	0.587164729	STK40	0.012536717	0
SLC12A7	0.021825167	0.26459721	SLC12A7	0.012602173	0
MAPK13	0.075643167	0.680739851	MAPK13	0.012633833	0
PPP1R16B	0.025064167	0.310683877	PPP1R16B	0.012724608	0
ACAT1	0.0335265	0.417226384	ACAT1	0.012727606	0
CNKSR3	0.0349175	0.428889107	CNKSR3	0.012837593	0
PPP1R32	0.0605895	0.613718175	PPP1R32	0.012846853	0
CALM1	0.0850355	0.704212433	CALM1	0.012950593	0
MAOB	0.013242167	0.102450152	MAOB	0.013102957	0
PPM1B	0.0440945	0.502728386	PPM1B	0.013169554	0
SIK1	0.041650833	0.478709849	SIK1	0.013325253	0
MMP3	0.077012833	0.668344703	MMP3	0.013477207	0
MINK1	0.018594167	0.186395369	MINK1	0.013565651	0
NAPB	0.0313635	0.367385977	NAPB	0.013639278	0
SLC16A6	0.030162833	0.351815718	SLC16A6	0.013684418	0
COL2A1	0.102672167	0.73435113	COL2A1	0.013767951	0
UAP1	0.0406735	0.456613742	UAP1	0.013847335	0
PGK2	0.008432167	0.022359512	PGK2	0.013917609	0
KCNQ3	0.043251833	0.473458812	KCNQ3	0.01404464	0
ACACA	0.0708455	0.630201468	ACACA	0.014205981	0
PURA	0.132819167	0.781137239	PURA	0.014247865	0
LSS	0.0434045	0.466939808	LSS	0.014355565	0
NR1H2	0.0366625	0.40575274	NR1H2	0.014362114	0
PPP1R14C	0.042207833	0.456613742	PPP1R14C	0.0143697	0
PDHA1	0.0694385	0.618194762	PDHA1	0.014503944	0
TNIK	0.084396833	0.67298252	TNIK	0.014515936	0
PCYT1A	0.031292833	0.342030336	PCYT1A	0.014580438	0
KCNQ2	0.0431225	0.455332069	KCNQ2	0.014733741	0
PDE6G	0.0289715	0.306652334	PDE6G	0.014872627	0
HUNK	0.0946375	0.694788036	HUNK	0.0149667	0
SLC13A1	0.094082167	0.693221832	SLC13A1	0.014971085	0
ELANE	0.064138167	0.582791381	ELANE	0.015039559	0
AKR1B10	0.048023167	0.485318134	AKR1B10	0.015078001	0
PTP4A1	0.0750655	0.62869519	PTP4A1	0.015130192	0
ADRA1A	0.0468515	0.473458812	ADRA1A	0.015213516	0
CPD	0.014812167	0.093006101	CPD	0.015278581	0
HIPK4	0.041450833	0.427652597	HIPK4	0.015291581	0
BLVRA	0.0697475	0.603328859	BLVRA	0.015305803	0
CAMLG	0.047845167	0.476080363	CAMLG	0.015421441	0
EFNB2	0.200544833	0.837004266	EFNB2	0.015496566	0
ETNK1	0.026378833	0.243415347	ETNK1	0.016187425	0
YARS2	0.013618833	0.062881927	YARS2	0.016362676	0
IL2RG	0.0577965	0.520463325	IL2RG	0.016391658	0
ADRB2	0.031994567	0.305649888	ADRB2	0.016470027	0
GCSH	0.0300305	0.280348917	GCSH	0.016585879	0
M6PR	0.050395833	0.466939808	M6PR	0.016667873	0
EPHA5	0.076133167	0.603328859	EPHA5	0.016707111	0
CDC42BPB	0.056690833	0.506792515	CDC42BPB	0.016733422	0
KIDINS220	0.0227575	0.182885678	KIDINS220	0.016790946	0
PDGFRA	0.027432167	0.242559397	PDGFRA	0.016875772	0
BMPR2	0.025658833	0.219447512	BMPR2	0.016900687	0
NDUFB1	0.073152167	0.586266644	NDUFB1	0.01696434	0
BHMT	0.071311167	0.576984007	BHMT	0.01703169	0
C5	0.0159555	0.083136254	C5	0.017235283	0
PTPRN2	0.0391675	0.362894126	PTPRN2	0.017242319	0
PHKB	0.0747405	0.587164729	PHKB	0.017282996	0
PTPN5	0.011882167	0.033930589	PTPN5	0.017459758	0
HRH3	0.0769995	0.591553212	HRH3	0.017556362	0
PIP	0.038227167	0.344189679	PIP	0.017706906	0
ASRGL1	0.049632833	0.432611086	ASRGL1	0.018061505	0
ULK4	0.020658833	0.131565592	ULK4	0.018197492	0
WNK4	0.019972167	0.122585427	WNK4	0.018205851	0
GLRB	0.092350167	0.630201468	GLRB	0.01851811	0
TEX14	0.0316085	0.258291982	TEX14	0.018582292	0
METAP1	0.0270617	0.200932257	METAP1	0.018860661	0
PRKRA	0.1109495	0.676081335	PRKRA	0.018861532	0
DYRK4	0.035573167	0.293790154	DYRK4	0.0189236	0
GRIK4	0.106242167	0.652977349	GRIK4	0.019665625	0
ROS1	0.041338833	0.330309292	ROS1	0.019887253	0
SIRPA	0.045678833	0.365135738	SIRPA	0.019986575	0
SPR	0.055644833	0.436351695	SPR	0.020041229	0
ACCS	0.017908833	0.074476784	ACCS	0.020200789	0
KCNJ12	0.017259167	0.06751774	KCNJ12	0.020203272	0
MINPP1	0.060248167	0.459183159	MINPP1	0.020364727	0
HK1	0.047083833	0.362894126	HK1	0.020727248	0
PRKAB2	0.053914167	0.411767835	PRKAB2	0.020775694	0
CSNK1G1	0.025422167	0.152257033	CSNK1G1	0.020780655	0
CPE	0.045435833	0.346357704	CPE	0.020922072	0
ZMYND8	0.023192167	0.125175478	ZMYND8	0.020930484	0
STK36	0.063891167	0.465642007	STK36	0.021208535	0
PBK	0.034845167	0.245995926	PBK	0.021223218	0
IP6K3	0.0771695	0.528756092	IP6K3	0.021356244	0
TH	0.095974167	0.598900638	TH	0.02136819	0
OPRK1	0.055512167	0.409355474	OPRK1	0.021533136	0
PIM3	0.0277255	0.166069339	PIM3	0.021617865	0
SAA1	0.022982167	0.114577941	SAA1	0.021623897	0
LTC4S	0.097149167	0.585705259	LTC4S	0.02256978	0
CARTPT	0.050817833	0.358436813	CARTPT	0.022643786	0
CTSH	0.085382167	0.542725272	CTSH	0.022662131	0
HPD	0.044436833	0.308663753	HPD	0.022685642	0
MAPK4	0.0139955	0.023898703	MAPK4	0.022695462	0
CA14	0.074241167	0.491975498	CA14	0.022870476	0
NDUFS4	0.0815455	0.521840784	NDUFS4	0.023033504	0
LIAS	0.079674167	0.513604246	LIAS	0.023055425	0
GABRB2	0.029162167	0.161575886	GABRB2	0.023085455	0
CUTA	0.0521525	0.360661149	CUTA	0.023098376	0
PKIG	0.042226167	0.274718295	PKIG	0.023693626	0
ADRB3	0.045688833	0.299680892	ADRB3	0.023910837	0
HLA-DQA2	0.058484833	0.389191994	HLA-DQA2	0.023969196	0
SYT2	0.034192167	0.197222745	SYT2	0.024106948	0
ALDH9A1	0.040823167	0.252971035	ALDH9A1	0.02436854	0
BMX	0.0638145	0.409355474	BMX	0.024753606	0
GABRA4	0.061290167	0.393881146	GABRA4	0.024800135	0
GRIN2D	0.054668833	0.351815718	GRIN2D	0.024802417	0
SLC8A1	0.066438833	0.422727363	SLC8A1	0.024844113	0
MAP3K10	0.017122167	0.03538469	MAP3K10	0.024847425	0
CAMKV	0.090306833	0.527369308	CAMKV	0.025094928	0
TYRO3	0.099422167	0.551194157	TYRO3	0.025720057	0
GCA	0.089803167	0.51634222	GCA	0.025779109	0
MAPK11	0.020462167	0.0538683	MAPK11	0.02595967	0
PPFIA1	0.0487155	0.292815968	PPFIA1	0.025985103	0
CDKL5	0.0193355	0.043698465	CDKL5	0.026287266	0
TSSK6	0.136456833	0.639271271	TSSK6	0.026515584	0
KLK6	0.0194555	0.040691062	KLK6	0.027052892	0
RIPK4	0.072474833	0.419055339	RIPK4	0.027375819	0
HIBCH	0.037678833	0.185689478	HIBCH	0.027551242	0
FOLR2	0.075454833	0.430127693	FOLR2	0.027646847	0
PACSIN1	0.034176167	0.153475366	PACSIN1	0.027818078	0
PFKP	0.091344167	0.494652098	PFKP	0.027923925	0
HTR1A	0.082553167	0.45277481	HTR1A	0.028408009	0
CYTH2	0.098263167	0.509511497	CYTH2	0.028775976	0
MGAM	0.018288833	0.025669065	MGAM	0.029090035	0
PTPMT1	0.0661405	0.360661149	PTPMT1	0.02929367	0
DSTYK	0.093429833	0.483992539	DSTYK	0.029445471	0
MAPK9	0.029948833	0.102450152	MAPK9	0.029633993	0
PTDSS2	0.0498155	0.252091688	PTDSS2	0.029811661	0
DRD3	0.077738167	0.411767835	DRD3	0.029956214	0
PPP1R3C	0.141479833	0.612229162	PPP1R3C	0.03014737	0
SLC25A2	0.085555833	0.443888567	SLC25A2	0.03017777	0
PFN2	0.0533215	0.269165393	PFN2	0.03039223	0
HEXB	0.084658833	0.436351695	HEXB	0.030491008	0
SLC12A6	0.106716167	0.51634222	SLC12A6	0.030634195	0
POR	0.0475565	0.226697235	POR	0.030652722	0
MAT1A	0.0881855	0.447684706	MAT1A	0.030779186	0
NEK10	0.048079167	0.224261919	NEK10	0.031215133	0
UGP2	0.1204285	0.5469516	UGP2	0.031558421	0
AFG3L2	0.0661735	0.332420825	AFG3L2	0.031651564	0
[truncated: 229 more rows]
