# Supplementary material for: Identification of genetic modifiers enhancing B7-H3-targeting CAR T cell therapy against glioblastoma through large-scale CRISPRi screening
Source: J Exp Clin Cancer Res. 2024 Apr 1;43:95. doi: 10.1186/s13046-024-03027-6 (PMC10986136; doi:10.1186/s13046-024-03027-6)
Supplement: Supplementary file 5 — Supplementary Material 5 [file 13046_2024_3027_MOESM5_ESM.xlsx]

## Sheet: Sheet1
sgRNA-sequence
Gene	Forward	Reverse
UBA1	TCGCCGCTGTCCAAGAAAC	AGTAAAGGCCCTCGTCTATGTC
NDUFV1	AGGATGAAGACCGGATTTTCAC	CAGTCACCTCGACTCAGGGA
ATP6V1A	GGGTGCAGCCATGTATGAG	TGCGAAGTACAGGATCTCCAA
PI4KA	CAGCTCTGACCAAGTGGAGAT	GCGGATGGTTGCATTTGGAA
ARPC4	CTCCCAGGTTGTGGAACGAC	CATGAAGCGCATGAACTTGTG
qPCR-primer
Gene	Forward	Reverse
UBA1	GAGCCGCCGACACAAGATGG	CCATCTTGTGTCGGCGGCTC
NDUFV1	GCTATGAAGGTGACAGCGTG	CACGCTGTCACCTTCATAGC
ATP6V1A	GGCAGAGACTGTACCGACCG	CGGTCGGTACAGTCTCTGCC
PI4KA	GACGCCTGCGCCCTGAGGTC	GACCTCAGGGCGCAGGCGTC
ARPC4	GGCCCAGCCAGCGCCCGCGA	TCGCGGGCGCTGGCTGGGCC
